# Supplementary material for: 1,3-Dicyclo­hexyl-1-isonicotinoylurea monohydrate
Source: Acta Crystallogr Sect E Struct Rep Online. 2008 Jul 9;64(Pt 8):o1451. doi: 10.1107/S1600536808019430 (PMC2962082; doi:10.1107/S1600536808019430)
Supplement: Supplementary file 1 [file e-64-o1451-sup1.cif]

##############################################################################
###                                                                        ###
###        Electronic paper (Acta Crystallographica Section E)             ###
###                                                                        ###
##############################################################################
#                                                                            #
# This CIF contains the data in a paper accepted for publication in Acta     #
# Crystallographica Section E. It conforms to the requirements of Notes      #
# for Authors for Section E, and has been peer reviewed under the auspices   #
# of the IUCr Commission on Journals.                                        #
#                                                                            #
# Full details of the Crystallographic Information File format               #
# are given in the paper "The Crystallographic Information File (CIF):       #
# a New Standard Archive File for Crystallography" by S. R. Hall, F. H.      #
# Allen and I. D. Brown [Acta Cryst. (1991), A47, 655-685].                  #
#                                                                            #
# The current version of the core CIF dictionary is obtainable from          #
# ftp://ftp.iucr.org/pub/cif_core.dic. The current version number is 2.4.    #
#                                                                            #
# Software is freely available for graphical display of the structure(s) in  #
# this CIF.  For information consult the CIF home page http://www.iucr.org/  #
# cif/home.html                                                              #
#                                                                            #
# This file may be used for bona fide research purposes within the           #
# scientific community so long as proper attribution is given to the journal # 
# article from which it was obtained.                                        #
#                                                                            #
##############################################################################
                                             
data_global
_audit_creation_method     SHELXL-97
_journal_date_recd_electronic     2008-05-19
_journal_date_accepted     2008-06-26
_journal_name_full     'Acta Crystallographica, Section E'
_journal_year     2008
_journal_volume     64
_journal_issue      8
_journal_page_first     o1451
_journal_page_last     o1451
_journal_paper_category     QO
_journal_coeditor_code     CS2080
_publ_contact_author_name     'Prof. Cun-Kuan Wang '
_publ_contact_author_address
;
Faculty of Yang-Ming
Ningbo University
Ningbo, Zhejiang 315211 P. R. China
;
_publ_contact_author_email     wcklx@nbu.edu.cn
_publ_contact_author_fax     '?'
_publ_contact_author_phone     '?'
_publ_section_title
;
1,3-Dicyclohexyl-1-isonicotinoylurea monohydrate
;
loop_
    _publ_author_name
    _publ_author_footnote
    _publ_author_address
    'Cun-Kuan Wang' .
;
Faculty of Yang-Ming
Ningbo University
Ningbo, Zhejiang 315211
People's Republic of China
;
    'Feng-Yan Zhou' .
;
Department of Chemistry
Zaozhuang University
Zaozhuang, Shandong 277100
People's Republic of China
;
data_I
_audit_creation_method     SHELXL-97
_chemical_name_systematic
;
1,3-Dicyclohexyl-1-isonicotinoylurea monohydrate
;
_chemical_name_common     ?
_chemical_formula_moiety     'C19 H27 N3 O2, H2 O'
_chemical_formula_sum     'C19 H29 N3 O3'
_chemical_formula_iupac     'C19 H27 N3 O2, H2 O'
_chemical_formula_weight     347.45
_chemical_melting_point     ?
_symmetry_cell_setting     triclinic
_symmetry_space_group_name_H-M     'P -1'
_symmetry_space_group_name_Hall     '-P 1'
loop_
    _symmetry_equiv_pos_as_xyz
    'x, y, z'
    '-x, -y, -z'
_cell_length_a     6.6694(13)
_cell_length_b     11.106(2)
_cell_length_c     13.248(3)
_cell_angle_alpha     98.55(3)
_cell_angle_beta     94.11(3)
_cell_angle_gamma     97.49(3)
_cell_volume     958.0(3)
_cell_formula_units_Z     2
_cell_measurement_reflns_used     3059
_cell_measurement_theta_min     3.12
_cell_measurement_theta_max     27.46
_cell_measurement_temperature     298(2)
_exptl_crystal_description     block
_exptl_crystal_colour     colorless
_exptl_crystal_size_max     0.40
_exptl_crystal_size_mid     0.33
_exptl_crystal_size_min     0.28
_exptl_crystal_density_diffrn     1.205
_exptl_crystal_density_meas     ?
_exptl_crystal_density_method     'not measured'
_exptl_crystal_F_000     376
_exptl_absorpt_coefficient_mu     0.082
_exptl_absorpt_correction_type     'multi-scan'
_exptl_absorpt_process_details     '(SADABS; Sheldrick, 1996)'
_exptl_absorpt_correction_T_min     0.9679
_exptl_absorpt_correction_T_max     0.9774
_exptl_special_details
;
;
_diffrn_ambient_temperature     298(2)
_diffrn_radiation_type     MoK\a
_diffrn_radiation_wavelength     0.71073
_diffrn_radiation_source     'fine-focus sealed tube'
_diffrn_radiation_monochromator     graphite
_diffrn_measurement_device_type     'Bruker SMART CCD APEXII'
_diffrn_measurement_method     '\w scans'
_diffrn_detector_area_resol_mean     8.40
_diffrn_reflns_number     9385
_diffrn_reflns_av_R_equivalents     0.0286
_diffrn_reflns_av_sigmaI/netI     0.0394
_diffrn_reflns_theta_min     3.12
_diffrn_reflns_theta_max     27.46
_diffrn_reflns_theta_full     27.46
_diffrn_measured_fraction_theta_max     0.977
_diffrn_measured_fraction_theta_full     0.977
_diffrn_reflns_limit_h_min     -8
_diffrn_reflns_limit_h_max     7
_diffrn_reflns_limit_k_min     -14
_diffrn_reflns_limit_k_max     14
_diffrn_reflns_limit_l_min     -17
_diffrn_reflns_limit_l_max     17
_diffrn_standards_number     0
_diffrn_standards_interval_count     0
_diffrn_standards_interval_time     ?
_diffrn_standards_decay_%     0
_refine_special_details
;
;
_reflns_number_total     4284
_reflns_number_gt     2948
_reflns_threshold_expression     I>2\s(I)
_refine_ls_structure_factor_coef     Fsqd
_refine_ls_matrix_type     full
_refine_ls_R_factor_all     0.0738
_refine_ls_R_factor_gt     0.0473
_refine_ls_wR_factor_gt     0.1066
_refine_ls_wR_factor_ref     0.1187
_refine_ls_goodness_of_fit_ref     1.045
_refine_ls_restrained_S_all     1.045
_refine_ls_number_reflns     4284
_refine_ls_number_parameters     342
_refine_ls_number_restraints     0
_refine_ls_hydrogen_treatment     mixed
_refine_ls_weighting_scheme     calc
_refine_ls_weighting_details
         'calc w=1/[\s^2^(Fo^2^)+(0.0540P)^2^+0.1047P] where P=(Fo^2^+2Fc^2^)/3'
_atom_sites_solution_hydrogens     geom
_atom_sites_solution_primary     direct
_atom_sites_solution_secondary     difmap
_refine_ls_shift/su_max     0.000
_refine_ls_shift/su_mean     0.000
_refine_diff_density_max     0.138
_refine_diff_density_min     -0.193
_refine_ls_extinction_method     none
_refine_ls_extinction_coef     ?
loop_
    _atom_type_symbol
    _atom_type_description
    _atom_type_scat_dispersion_real
    _atom_type_scat_dispersion_imag
    _atom_type_scat_source
    'C' 'C' 0.0033 0.0016
                         'International Tables Vol C Tables 4.2.6.8 and 6.1.1.4'
    'H' 'H' 0.0000 0.0000
                         'International Tables Vol C Tables 4.2.6.8 and 6.1.1.4'
    'N' 'N' 0.0061 0.0033
                         'International Tables Vol C Tables 4.2.6.8 and 6.1.1.4'
    'O' 'O' 0.0106 0.0060
                         'International Tables Vol C Tables 4.2.6.8 and 6.1.1.4'
_computing_data_collection     'APEX2 (Bruker, 2003)'
_computing_cell_refinement     'SAINT (Bruker, 2003)'
_computing_data_reduction     'SAINT (Bruker, 2003)'
_computing_structure_solution     'SHELXS97 (Sheldrick, 2008)'
_computing_structure_refinement     'SHELXL97 (Sheldrick, 2008)'
_computing_molecular_graphics     'SHELXTL (Sheldrick, 2008)'
_computing_publication_material     'SHELXTL (Sheldrick, 2008)'
loop_
    _atom_site_type_symbol
    _atom_site_label
    _atom_site_fract_x
    _atom_site_fract_y
    _atom_site_fract_z
    _atom_site_U_iso_or_equiv
    _atom_site_adp_type
    _atom_site_calc_flag
    _atom_site_refinement_flags
    _atom_site_occupancy
    _atom_site_disorder_assembly
    _atom_site_disorder_group
    O O1 0.25983(16) 0.03443(9) 0.01466(8) 0.0451(3) Uani d . 1 . .
    O O2 0.57498(15) 0.02624(10) 0.32408(8) 0.0437(3) Uani d . 1 . .
    O O3 0.11137(18) -0.00473(13) -0.19210(11) 0.0546(3) Uani d . 1 . .
    N N1 0.2456(3) -0.40235(13) 0.05844(13) 0.0635(4) Uani d . 1 . .
    N N2 0.23694(19) -0.04403(11) 0.29989(9) 0.0357(3) Uani d . 1 . .
    N N3 0.38649(17) 0.06272(10) 0.18085(8) 0.0325(3) Uani d . 1 . .
    C C1 0.6570(4) 0.39594(16) 0.21113(19) 0.0636(5) Uani d . 1 . .
    C C2 0.3121(3) 0.39686(17) 0.2711(2) 0.0667(6) Uani d . 1 . .
    C C3 0.0813(4) -0.32783(19) 0.47794(19) 0.0731(6) Uani d . 1 . .
    C C4 -0.0296(4) -0.2166(2) 0.48890(18) 0.0690(6) Uani d . 1 . .
    C C5 0.0909(3) -0.34257(17) 0.03668(17) 0.0650(5) Uani d . 1 . .
    C C6 0.5319(3) 0.45402(16) 0.29056(16) 0.0602(5) Uani d . 1 . .
    C C7 0.2898(3) 0.25718(15) 0.26796(16) 0.0536(5) Uani d . 1 . .
    C C8 0.6370(3) 0.25617(14) 0.20801(17) 0.0513(4) Uani d . 1 . .
    C C9 0.3026(3) -0.29165(18) 0.46441(15) 0.0593(5) Uani d . 1 . .
    C C10 0.4223(3) -0.33354(15) 0.09157(14) 0.0524(4) Uani d . 1 . .
    C C11 0.1057(3) -0.21635(15) 0.04690(14) 0.0498(4) Uani d . 1 . .
    C C12 -0.0014(3) -0.1451(2) 0.40009(15) 0.0539(4) Uani d . 1 . .
    C C13 0.3287(3) -0.22376(17) 0.37377(14) 0.0505(4) Uani d . 1 . .
    C C14 0.4515(3) -0.20672(14) 0.10728(12) 0.0414(4) Uani d . 1 . .
    C C15 0.2219(2) -0.11014(14) 0.38727(11) 0.0371(3) Uani d . 1 . .
    C C16 0.4161(2) 0.19968(12) 0.18824(12) 0.0376(3) Uani d . 1 . .
    C C17 0.4089(2) 0.01254(12) 0.27488(10) 0.0326(3) Uani d . 1 . .
    C C18 0.2898(2) -0.14614(12) 0.08435(10) 0.0351(3) Uani d . 1 . .
    C C19 0.3093(2) -0.00917(12) 0.09085(10) 0.0324(3) Uani d . 1 . .
    H H1 0.289(2) -0.0558(14) 0.4476(12) 0.039(4) Uiso d . 1 . .
    H H2 0.365(2) 0.2150(14) 0.1216(13) 0.045(4) Uiso d . 1 . .
    H H3 0.579(3) -0.1618(15) 0.1334(12) 0.047(4) Uiso d . 1 . .
    H H4 -0.010(3) -0.1756(17) 0.0266(14) 0.064(5) Uiso d . 1 . .
    H H5 0.260(3) -0.2770(17) 0.3092(15) 0.063(5) Uiso d . 1 . .
    H H6 0.153(4) -0.014(2) -0.128(2) 0.093(8) Uiso d . 1 . .
    H H7 -0.061(3) -0.1957(18) 0.3374(16) 0.064(6) Uiso d . 1 . .
    H H8 0.341(3) 0.2358(16) 0.3374(15) 0.060(5) Uiso d . 1 . .
    H H9 0.542(3) 0.5415(19) 0.2889(15) 0.074(6) Uiso d . 1 . .
    H H10 0.118(3) -0.0381(17) 0.2633(15) 0.063(5) Uiso d . 1 . .
    H H11 0.686(3) 0.2370(19) 0.2787(17) 0.078(6) Uiso d . 1 . .
    H H12 0.212(4) -0.019(2) -0.2310(18) 0.084(7) Uiso d . 1 . .
    H H13 0.538(3) -0.3773(17) 0.1074(14) 0.063(5) Uiso d . 1 . .
    H H14 0.599(3) 0.4149(19) 0.1418(19) 0.084(7) Uiso d . 1 . .
    H H15 0.373(3) -0.2369(19) 0.5286(17) 0.075(6) Uiso d . 1 . .
    H H16 0.706(3) 0.2202(18) 0.1530(16) 0.072(6) Uiso d . 1 . .
    H H17 0.473(3) -0.1978(17) 0.3659(14) 0.065(6) Uiso d . 1 . .
    H H18 0.587(3) 0.4396(17) 0.3617(16) 0.067(6) Uiso d . 1 . .
    H H19 0.015(3) -0.387(2) 0.4148(18) 0.086(7) Uiso d . 1 . .
    H H20 -0.041(3) -0.3951(19) 0.0133(16) 0.078(6) Uiso d . 1 . .
    H H21 0.258(3) 0.4170(19) 0.2025(18) 0.079(7) Uiso d . 1 . .
    H H22 0.150(3) 0.2190(17) 0.2552(14) 0.066(6) Uiso d . 1 . .
    H H23 0.067(3) -0.369(2) 0.5385(18) 0.087(7) Uiso d . 1 . .
    H H24 0.018(4) -0.160(2) 0.554(2) 0.094(8) Uiso d . 1 . .
    H H25 0.379(3) -0.3669(19) 0.4574(15) 0.072(6) Uiso d . 1 . .
    H H26 0.235(3) 0.431(2) 0.3277(19) 0.093(7) Uiso d . 1 . .
    H H27 -0.064(3) -0.0673(19) 0.4108(15) 0.071(6) Uiso d . 1 . .
    H H28 -0.174(4) -0.239(2) 0.4927(19) 0.099(8) Uiso d . 1 . .
    H H29 0.800(4) 0.430(2) 0.2219(18) 0.091(7) Uiso d . 1 . .
loop_
    _atom_site_aniso_label
    _atom_site_aniso_U_11
    _atom_site_aniso_U_22
    _atom_site_aniso_U_33
    _atom_site_aniso_U_12
    _atom_site_aniso_U_13
    _atom_site_aniso_U_23
    O1 0.0575(7) 0.0422(6) 0.0340(6) 0.0022(5) -0.0074(5) 0.0113(5)
    O2 0.0385(6) 0.0526(6) 0.0395(6) 0.0011(5) -0.0045(5) 0.0143(5)
    O3 0.0408(6) 0.0825(9) 0.0413(7) 0.0172(6) -0.0019(5) 0.0078(6)
    N1 0.0736(11) 0.0339(7) 0.0786(11) -0.0003(8) 0.0038(9) 0.0040(7)
    N2 0.0354(7) 0.0420(7) 0.0322(6) 0.0058(5) 0.0029(5) 0.0134(5)
    N3 0.0406(7) 0.0281(6) 0.0287(6) 0.0027(5) 0.0015(5) 0.0066(4)
    C1 0.0734(14) 0.0375(9) 0.0786(15) -0.0047(9) 0.0201(11) 0.0097(9)
    C2 0.0732(14) 0.0413(10) 0.0859(16) 0.0170(10) 0.0152(12) -0.0004(10)
    C3 0.1100(19) 0.0512(11) 0.0591(13) -0.0050(12) 0.0115(12) 0.0254(10)
    C4 0.0696(14) 0.0793(15) 0.0660(14) 0.0037(12) 0.0264(11) 0.0335(12)
    C5 0.0594(12) 0.0423(10) 0.0837(14) -0.0081(9) -0.0013(10) -0.0042(9)
    C6 0.0873(15) 0.0319(9) 0.0589(12) 0.0045(9) 0.0076(10) 0.0019(8)
    C7 0.0506(11) 0.0397(9) 0.0706(13) 0.0082(8) 0.0159(9) 0.0022(8)
    C8 0.0533(10) 0.0342(8) 0.0661(12) -0.0008(7) 0.0210(9) 0.0059(8)
    C9 0.0894(15) 0.0476(10) 0.0478(11) 0.0204(10) 0.0105(10) 0.0192(8)
    C10 0.0619(11) 0.0392(9) 0.0578(11) 0.0116(9) 0.0042(9) 0.0102(8)
    C11 0.0461(9) 0.0397(9) 0.0580(11) -0.0006(8) -0.0036(8) -0.0007(7)
    C12 0.0492(10) 0.0645(12) 0.0537(11) 0.0056(9) 0.0152(9) 0.0253(9)
    C13 0.0656(12) 0.0488(9) 0.0435(10) 0.0182(9) 0.0106(9) 0.0172(8)
    C14 0.0468(9) 0.0357(8) 0.0411(8) 0.0023(7) 0.0018(7) 0.0082(6)
    C15 0.0449(8) 0.0391(8) 0.0289(7) 0.0050(7) 0.0041(6) 0.0108(6)
    C16 0.0530(9) 0.0272(7) 0.0323(8) 0.0048(6) 0.0011(6) 0.0064(6)
    C17 0.0387(8) 0.0289(7) 0.0302(7) 0.0056(6) 0.0026(6) 0.0049(5)
    C18 0.0427(8) 0.0320(7) 0.0291(7) 0.0006(6) 0.0047(6) 0.0039(5)
    C19 0.0321(7) 0.0336(7) 0.0309(7) 0.0013(6) 0.0026(6) 0.0067(6)
_geom_special_details
;
;
loop_
    _geom_bond_atom_site_label_1
    _geom_bond_atom_site_label_2
    _geom_bond_site_symmetry_2
    _geom_bond_distance
    _geom_bond_publ_flag
    O1 C19 . 1.2253(16) y
    O2 C17 . 1.2239(17) y
    O3 H6 . 0.89(3) ?
    O3 H12 . 0.89(2) ?
    N1 C10 . 1.325(2) ?
    N1 C5 . 1.335(3) ?
    N2 C17 . 1.3222(19) y
    N2 C15 . 1.4628(18) y
    N2 H10 . 0.91(2) ?
    N3 C19 . 1.3587(18) y
    N3 C17 . 1.4443(17) y
    N3 C16 . 1.4957(17) y
    C1 C6 . 1.511(3) ?
    C1 C8 . 1.535(2) ?
    C1 H14 . 1.03(2) ?
    C1 H29 . 0.97(2) ?
    C2 C6 . 1.508(3) ?
    C2 C7 . 1.533(2) ?
    C2 H21 . 1.02(2) ?
    C2 H26 . 0.99(2) ?
    C3 C9 . 1.509(3) ?
    C3 C4 . 1.515(3) ?
    C3 H19 . 1.02(2) ?
    C3 H23 . 0.99(2) ?
    C4 C12 . 1.523(3) ?
    C4 H24 . 0.99(3) ?
    C4 H28 . 0.97(3) ?
    C5 C11 . 1.378(2) ?
    C5 H20 . 0.99(2) ?
    C6 H9 . 0.97(2) ?
    C6 H18 . 1.03(2) ?
    C7 C16 . 1.516(2) ?
    C7 H8 . 1.030(19) ?
    C7 H22 . 0.96(2) ?
    C8 C16 . 1.513(2) ?
    C8 H11 . 1.03(2) ?
    C8 H16 . 0.95(2) ?
    C9 C13 . 1.518(2) ?
    C9 H15 . 1.01(2) ?
    C9 H25 . 1.03(2) ?
    C10 C14 . 1.379(2) ?
    C10 H13 . 0.988(19) ?
    C11 C18 . 1.382(2) ?
    C11 H4 . 0.98(2) ?
    C12 C15 . 1.518(2) ?
    C12 H7 . 0.96(2) ?
    C12 H27 . 1.00(2) ?
    C13 C15 . 1.522(2) ?
    C13 H5 . 1.008(19) ?
    C13 H17 . 0.98(2) ?
    C14 C18 . 1.382(2) ?
    C14 H3 . 0.943(17) ?
    C15 H1 . 0.969(16) ?
    C16 H2 . 0.970(17) ?
    C18 C19 . 1.4988(19) ?
loop_
    _geom_angle_atom_site_label_1
    _geom_angle_atom_site_label_2
    _geom_angle_atom_site_label_3
    _geom_angle_site_symmetry_1
    _geom_angle_site_symmetry_3
    _geom_angle
    _geom_angle_publ_flag
    H6 O3 H12 . . 107(2) ?
    C10 N1 C5 . . 116.45(15) ?
    C17 N2 C15 . . 124.07(13) ?
    C17 N2 H10 . . 118.8(12) ?
    C15 N2 H10 . . 117.0(12) ?
    C19 N3 C17 . . 121.70(11) ?
    C19 N3 C16 . . 119.75(11) ?
    C17 N3 C16 . . 117.70(11) ?
    C6 C1 C8 . . 111.14(16) ?
    C6 C1 H14 . . 105.6(12) ?
    C8 C1 H14 . . 109.7(12) ?
    C6 C1 H29 . . 113.1(14) ?
    C8 C1 H29 . . 108.9(14) ?
    H14 C1 H29 . . 108.3(19) ?
    C6 C2 C7 . . 111.16(17) ?
    C6 C2 H21 . . 107.2(12) ?
    C7 C2 H21 . . 110.3(12) ?
    C6 C2 H26 . . 109.6(13) ?
    C7 C2 H26 . . 107.3(13) ?
    H21 C2 H26 . . 111.3(18) ?
    C9 C3 C4 . . 111.04(17) ?
    C9 C3 H19 . . 109.2(13) ?
    C4 C3 H19 . . 107.8(12) ?
    C9 C3 H23 . . 110.5(13) ?
    C4 C3 H23 . . 109.8(13) ?
    H19 C3 H23 . . 108.4(18) ?
    C3 C4 C12 . . 111.67(18) ?
    C3 C4 H24 . . 111.1(14) ?
    C12 C4 H24 . . 108.5(14) ?
    C3 C4 H28 . . 112.3(14) ?
    C12 C4 H28 . . 108.1(15) ?
    H24 C4 H28 . . 105(2) ?
    N1 C5 C11 . . 123.98(18) ?
    N1 C5 H20 . . 115.5(11) ?
    C11 C5 H20 . . 120.5(12) ?
    C2 C6 C1 . . 110.99(17) ?
    C2 C6 H9 . . 109.3(12) ?
    C1 C6 H9 . . 109.7(12) ?
    C2 C6 H18 . . 108.5(11) ?
    C1 C6 H18 . . 108.6(11) ?
    H9 C6 H18 . . 109.8(16) ?
    C16 C7 C2 . . 110.43(16) ?
    C16 C7 H8 . . 107.0(10) ?
    C2 C7 H8 . . 111.0(10) ?
    C16 C7 H22 . . 110.3(11) ?
    C2 C7 H22 . . 112.4(11) ?
    H8 C7 H22 . . 105.5(15) ?
    C16 C8 C1 . . 110.19(16) ?
    C16 C8 H11 . . 105.7(12) ?
    C1 C8 H11 . . 109.8(12) ?
    C16 C8 H16 . . 107.1(12) ?
    C1 C8 H16 . . 109.9(12) ?
    H11 C8 H16 . . 114.0(16) ?
    C3 C9 C13 . . 111.55(18) ?
    C3 C9 H15 . . 110.0(12) ?
    C13 C9 H15 . . 108.9(12) ?
    C3 C9 H25 . . 111.3(11) ?
    C13 C9 H25 . . 110.8(11) ?
    H15 C9 H25 . . 104.0(16) ?
    N1 C10 C14 . . 124.03(17) ?
    N1 C10 H13 . . 116.8(11) ?
    C14 C10 H13 . . 119.1(11) ?
    C5 C11 C18 . . 118.67(17) ?
    C5 C11 H4 . . 121.7(11) ?
    C18 C11 H4 . . 119.6(11) ?
    C15 C12 C4 . . 111.31(16) ?
    C15 C12 H7 . . 106.9(12) ?
    C4 C12 H7 . . 109.6(12) ?
    C15 C12 H27 . . 107.6(11) ?
    C4 C12 H27 . . 111.5(11) ?
    H7 C12 H27 . . 109.9(16) ?
    C9 C13 C15 . . 110.16(14) ?
    C9 C13 H5 . . 109.9(11) ?
    C15 C13 H5 . . 105.7(10) ?
    C9 C13 H17 . . 111.8(11) ?
    C15 C13 H17 . . 108.5(11) ?
    H5 C13 H17 . . 110.5(16) ?
    C10 C14 C18 . . 118.81(16) ?
    C10 C14 H3 . . 120.8(10) ?
    C18 C14 H3 . . 120.3(10) ?
    N2 C15 C12 . . 108.20(13) ?
    N2 C15 C13 . . 112.09(12) ?
    C12 C15 C13 . . 110.68(15) ?
    N2 C15 H1 . . 108.0(9) ?
    C12 C15 H1 . . 110.7(9) ?
    C13 C15 H1 . . 107.1(9) ?
    N3 C16 C8 . . 112.88(13) ?
    N3 C16 C7 . . 110.71(13) ?
    C8 C16 C7 . . 111.38(14) ?
    N3 C16 H2 . . 105.2(9) ?
    C8 C16 H2 . . 108.1(9) ?
    C7 C16 H2 . . 108.2(9) ?
    O2 C17 N2 . . 126.20(13) ?
    O2 C17 N3 . . 120.23(13) ?
    N2 C17 N3 . . 113.55(12) ?
    C11 C18 C14 . . 118.01(14) ?
    C11 C18 C19 . . 118.81(14) ?
    C14 C18 C19 . . 123.02(13) ?
    O1 C19 N3 . . 122.14(13) ?
    O1 C19 C18 . . 119.26(12) ?
    N3 C19 C18 . . 118.59(12) ?
loop_
    _geom_torsion_atom_site_label_1
    _geom_torsion_atom_site_label_2
    _geom_torsion_atom_site_label_3
    _geom_torsion_atom_site_label_4
    _geom_torsion_site_symmetry_1
    _geom_torsion_site_symmetry_2
    _geom_torsion_site_symmetry_3
    _geom_torsion_site_symmetry_4
    _geom_torsion
    _geom_torsion_publ_flag
    C9 C3 C4 C12 . . . . 54.2(3) ?
    C10 N1 C5 C11 . . . . -0.1(3) ?
    C7 C2 C6 C1 . . . . 56.2(3) ?
    C8 C1 C6 C2 . . . . -56.5(3) ?
    C6 C2 C7 C16 . . . . -56.0(3) ?
    C6 C1 C8 C16 . . . . 56.4(2) ?
    C4 C3 C9 C13 . . . . -56.0(2) ?
    C5 N1 C10 C14 . . . . 2.1(3) ?
    N1 C5 C11 C18 . . . . -1.7(3) ?
    C3 C4 C12 C15 . . . . -54.4(3) ?
    C3 C9 C13 C15 . . . . 57.5(2) ?
    N1 C10 C14 C18 . . . . -2.2(3) ?
    C17 N2 C15 C12 . . . . 171.48(14) ?
    C17 N2 C15 C13 . . . . -66.20(19) ?
    C4 C12 C15 N2 . . . . 179.01(16) ?
    C4 C12 C15 C13 . . . . 55.8(2) ?
    C9 C13 C15 N2 . . . . -178.00(15) ?
    C9 C13 C15 C12 . . . . -57.1(2) ?
    C19 N3 C16 C8 . . . . -115.27(16) ?
    C17 N3 C16 C8 . . . . 75.12(17) ?
    C19 N3 C16 C7 . . . . 119.10(16) ?
    C17 N3 C16 C7 . . . . -50.51(18) ?
    C1 C8 C16 N3 . . . . 178.11(14) ?
    C1 C8 C16 C7 . . . . -56.6(2) ?
    C2 C7 C16 N3 . . . . -177.01(16) ?
    C2 C7 C16 C8 . . . . 56.5(2) ?
    C15 N2 C17 O2 . . . . -6.0(2) ?
    C15 N2 C17 N3 . . . . 175.33(11) ?
    C19 N3 C17 O2 . . . . 123.81(15) ?
    C16 N3 C17 O2 . . . . -66.79(17) ?
    C19 N3 C17 N2 . . . . -57.40(17) ?
    C16 N3 C17 N2 . . . . 111.99(14) ?
    C5 C11 C18 C14 . . . . 1.6(2) ?
    C5 C11 C18 C19 . . . . 177.11(16) ?
    C10 C14 C18 C11 . . . . 0.2(2) ?
    C10 C14 C18 C19 . . . . -175.11(14) ?
    C17 N3 C19 O1 . . . . 168.24(12) ?
    C16 N3 C19 O1 . . . . -0.9(2) ?
    C17 N3 C19 C18 . . . . -13.44(19) ?
    C16 N3 C19 C18 . . . . 177.38(12) ?
    C11 C18 C19 O1 . . . . -52.43(19) ?
    C14 C18 C19 O1 . . . . 122.84(16) ?
    C11 C18 C19 N3 . . . . 129.19(15) ?
    C14 C18 C19 N3 . . . . -55.53(19) ?
loop_
    _geom_hbond_atom_site_label_D
    _geom_hbond_atom_site_label_H
    _geom_hbond_atom_site_label_A
    _geom_hbond_site_symmetry_A
    _geom_hbond_distance_DH
    _geom_hbond_distance_HA
    _geom_hbond_distance_DA
    _geom_hbond_angle_DHA
    O3 H6 O1 . 0.89(3) 1.95(3) 2.7959(18) 158(2)
    N2 H10 O3 2 0.91(2) 1.89(2) 2.7949(19) 170(2)
    O3 H12 O2 2_655 0.89(2) 1.95(3) 2.8319(19) 171(2)
