# Supplementary material for: 1,3-Dicyclo­hexyl-1-isonicotinoylurea monohydrate
Source: Acta Crystallogr Sect E Struct Rep Online. 2008 Jul 9;64(Pt 8):o1451. doi: 10.1107/S1600536808019430 (PMC2962082; doi:10.1107/S1600536808019430)
Supplement: Supplementary file 2 [file e-64-o1451-Isup2.hkl]

# 
# h,k,l, Fc-squared, Fo-squared, sigma(Fo-squared) and status flag 
# 
data_I
_shelx_title ' A in P-1' 
_shelx_refln_list_code          4 
_shelx_F_calc_maximum      106.83 
_exptl_crystal_F_000       376.00 
_reflns_d_resolution_high  0.7708 
 
loop_ 
 _symmetry_equiv_pos_as_xyz 
 'x, y, z' 
 '-x, -y, -z' 
 
_cell_length_a     6.6694 
_cell_length_b    11.1065 
_cell_length_c    13.2477 
_cell_angle_alpha  98.553 
_cell_angle_beta   94.108 
_cell_angle_gamma  97.488 
 
_shelx_F_squared_multiplier     1.000 
 
loop_ 
 _refln_index_h 
 _refln_index_k 
 _refln_index_l 
 _refln_F_squared_calc 
 _refln_F_squared_meas 
 _refln_F_squared_sigma 
 _refln_observed_status 
   2   0   0      291.79      300.16      3.65 o 
   3   0   0      987.28      950.93     18.47 o 
   4   0   0        0.00       -0.47      0.47 o 
   5   0   0        7.92       10.03      1.37 o 
   6   0   0      133.53      131.55      4.19 o 
   7   0   0       31.17       29.13      5.17 o 
   8   0   0        0.10       -0.43      1.69 o 
  -8   1   0       32.69       44.09      2.64 o 
  -7   1   0       26.76       23.32      1.46 o 
  -6   1   0       28.58       29.78      1.24 o 
  -5   1   0       27.18       31.15      1.19 o 
  -4   1   0       26.04       25.03      1.29 o 
  -3   1   0       14.64       13.84      1.83 o 
  -2   1   0       44.17       37.93      0.80 o 
  -1   1   0     2753.62     2562.96     48.02 o 
   1   1   0     2726.31     2348.91    250.97 o 
   2   1   0      245.64      215.96     52.70 o 
   3   1   0       91.97       95.68      1.66 o 
   4   1   0        4.68        4.92      0.61 o 
   5   1   0       48.65       50.62      1.02 o 
   6   1   0      120.37      128.03      5.49 o 
   7   1   0       12.62       13.99      1.43 o 
   8   1   0        8.76        5.61      4.64 o 
  -8   2   0        9.35       10.81      2.58 o 
  -7   2   0        3.42        2.59      1.22 o 
  -6   2   0       12.78       12.42      2.25 o 
  -5   2   0       17.71       18.54      1.00 o 
  -4   2   0        5.40        3.27      1.57 o 
  -3   2   0       24.21       27.72      1.00 o 
  -2   2   0      565.61      532.67      8.80 o 
  -1   2   0       44.34       43.45      0.96 o 
   0   2   0        3.75        7.90      0.58 o 
   1   2   0      642.73      683.91      9.48 o 
   2   2   0      100.18      119.31      2.48 o 
   3   2   0     1310.32     1321.89     19.27 o 
   4   2   0        8.28       11.94      0.52 o 
   5   2   0       19.60       19.29      0.81 o 
   6   2   0      102.38       94.67      4.61 o 
   7   2   0        9.33        7.85      2.69 o 
   8   2   0        0.00        1.74      2.85 o 
  -8   3   0        0.40       -1.02      1.80 o 
  -7   3   0        0.95        2.55      0.90 o 
  -6   3   0      105.85      102.72      2.52 o 
  -5   3   0      186.62      186.14      2.71 o 
  -4   3   0       23.55       32.86      1.59 o 
  -3   3   0      145.25      175.67      6.04 o 
  -2   3   0     1257.84     1214.77     21.10 o 
  -1   3   0      170.21      155.62      2.16 o 
   0   3   0     2333.39     2194.93     32.83 o 
   1   3   0        6.77        5.46      0.23 o 
   2   3   0       47.61       44.20      1.55 o 
   3   3   0       87.39      108.36      2.95 o 
   4   3   0      247.26      271.60      8.94 o 
   5   3   0       24.06       22.28      2.48 o 
   6   3   0       57.39       58.73     11.00 o 
   7   3   0        0.66        0.77      1.41 o 
   8   3   0        0.00        0.82      1.74 o 
  -8   4   0        0.50        1.26      1.64 o 
  -7   4   0        9.50        7.04      1.01 o 
  -6   4   0       32.55       37.20      1.23 o 
  -5   4   0       76.95       67.49      2.16 o 
  -4   4   0      111.12      107.83      2.03 o 
  -3   4   0       36.16       42.14      2.15 o 
  -2   4   0      133.90      122.91      2.13 o 
  -1   4   0      651.81      612.14      6.07 o 
   0   4   0     1292.77     1229.89     13.54 o 
   1   4   0      309.59      340.83      3.49 o 
   2   4   0       84.95       95.76      2.43 o 
   3   4   0       28.40       31.56      1.87 o 
   4   4   0       70.97       71.83      3.18 o 
   5   4   0        0.01       -0.96      1.11 o 
   6   4   0        0.90        1.01      1.32 o 
   7   4   0        8.20        7.31      2.34 o 
  -7   5   0        4.89        1.88      1.60 o 
  -6   5   0        9.98        9.74      0.99 o 
  -5   5   0        1.91        0.89      0.72 o 
  -4   5   0        0.13        0.43      0.27 o 
  -3   5   0       16.71       17.71      0.45 o 
  -2   5   0       26.46       26.61      0.76 o 
  -1   5   0       20.72       22.66      0.79 o 
   0   5   0     3129.20     3001.02    113.91 o 
   1   5   0      311.94      321.81      3.61 o 
   2   5   0        8.61        7.38      0.59 o 
   3   5   0       28.96       29.78      2.06 o 
   4   5   0       87.58       84.05      5.90 o 
   5   5   0       19.10       16.75      2.25 o 
   6   5   0        4.98        4.52      1.62 o 
   7   5   0       25.15       25.47      2.78 o 
  -7   6   0       23.88       19.83      1.68 o 
  -6   6   0        4.43        3.96      0.54 o 
  -5   6   0        0.02       -0.05      0.36 o 
  -4   6   0        6.90        7.10      0.40 o 
  -3   6   0      123.74      117.96      5.20 o 
  -2   6   0      143.64      153.53      3.53 o 
  -1   6   0      160.99      174.01      1.80 o 
   0   6   0       15.56       11.56      0.56 o 
   1   6   0       25.06       25.55      0.71 o 
   2   6   0      506.31      530.32     17.23 o 
   3   6   0        4.61        6.46      1.59 o 
   4   6   0        6.69        8.38      2.01 o 
   5   6   0        5.84        7.44      1.62 o 
   6   6   0       39.19       30.95      9.41 o 
   7   6   0       20.59       19.13      3.02 o 
  -7   7   0        1.16        1.55      2.20 o 
  -6   7   0       78.30       80.38      7.09 o 
  -4   7   0       21.48       17.65      2.01 o 
  -3   7   0        3.43        2.25      1.26 o 
  -2   7   0      228.13      243.55      8.10 o 
  -1   7   0        2.53        3.07      0.48 o 
   0   7   0        2.77        1.90      0.53 o 
   1   7   0       11.47       11.73      1.48 o 
   2   7   0       30.38       29.63      1.66 o 
   3   7   0      104.31      100.68      6.46 o 
   4   7   0       38.27       33.39      5.01 o 
   5   7   0        1.70        2.13      2.55 o 
   6   7   0        5.26        4.62      2.46 o 
  -7   8   0        1.75        2.72      2.53 o 
  -5   8   0       17.09       15.83      2.67 o 
  -3   8   0      165.65      162.35      4.78 o 
  -2   8   0       33.76       31.99      1.87 o 
  -1   8   0       11.95       13.32      0.87 o 
   0   8   0       19.41       21.07      1.54 o 
   1   8   0        9.67        9.04      1.36 o 
   2   8   0      186.47      178.27      2.92 o 
   3   8   0        0.55       -0.23      1.45 o 
   4   8   0        0.01       -0.44      1.26 o 
   5   8   0       15.05       19.03     10.11 o 
   6   8   0       17.03       17.83      3.34 o 
  -5   9   0        0.13        0.98      2.01 o 
  -4   9   0       16.77       17.98      2.72 o 
  -2   9   0      265.74      259.68      3.72 o 
  -1   9   0        0.68        0.55      1.73 o 
   0   9   0       46.80       45.72      1.37 o 
   1   9   0       13.96       11.98      1.51 o 
   2   9   0       43.94       43.42      1.62 o 
   3   9   0        0.73       -0.70      2.72 o 
   4   9   0       12.42       12.28      2.34 o 
   5   9   0       10.53       12.76      2.81 o 
  -4  10   0        7.33        5.53      2.29 o 
  -3  10   0       25.81       26.88      2.81 o 
  -2  10   0        0.05        0.79      0.60 o 
  -1  10   0       65.70       52.04      1.87 o 
   0  10   0        3.40        3.01      1.37 o 
   1  10   0       23.82       20.79      1.52 o 
   2  10   0        1.75        1.39      0.72 o 
   3  10   0       10.60       11.73      1.79 o 
   4  10   0        1.91        0.44      1.59 o 
   5  10   0        1.57       -0.43      1.99 o 
  -6  11   0        2.21        7.02      3.32 o 
  -2  11   0       29.01       27.71      1.29 o 
  -1  11   0       29.00       23.02      1.80 o 
   0  11   0       46.34       45.48      2.25 o 
   1  11   0        0.66        0.07      1.00 o 
   2  11   0       10.78       11.55      1.51 o 
   3  11   0       20.58       22.97      3.07 o 
   4  11   0        7.74        5.72      3.61 o 
  -5  12   0        0.18        1.64      2.67 o 
  -4  12   0        7.03        6.51      2.81 o 
  -3  12   0        0.21        3.04      2.20 o 
  -2  12   0        0.52        2.06      0.73 o 
  -1  12   0       15.30       15.06      1.03 o 
   0  12   0        3.38        1.57      1.05 o 
   1  12   0        0.07       -0.75      0.89 o 
   2  12   0        0.26       -1.41      1.41 o 
   3  12   0       29.92       39.70      3.53 o 
  -2  13   0        2.73        3.04      2.15 o 
  -1  13   0        1.09        3.68      1.34 o 
   0  13   0        0.00        0.55      1.20 o 
   1  13   0        0.13        1.46      2.72 o 
   2  13   0        0.85        6.45      2.99 o 
  -1  14   0        0.14        0.00      1.73 o 
   0  14   0        1.12        3.90      1.15 o 
   0 -14   1        2.33        3.95      1.40 o 
   1 -14   1        0.06        1.45      1.13 o 
  -2 -13   1       61.81       73.34      3.41 o 
  -1 -13   1        0.32        1.21      1.43 o 
   0 -13   1        6.09        5.52      1.27 o 
   1 -13   1        4.19        5.39      1.55 o 
   2 -13   1        2.63        1.61      0.96 o 
  -3 -12   1       12.56       17.07      2.33 o 
  -2 -12   1        0.47       10.11      4.07 o 
  -1 -12   1       29.78       30.42      4.59 o 
   0 -12   1       22.76       16.01      2.32 o 
   1 -12   1        3.41        4.26      2.20 o 
   2 -12   1        4.85        3.04      2.69 o 
   3 -12   1        3.39        6.56      2.53 o 
  -4 -11   1        3.07        3.04      1.87 o 
  -3 -11   1       15.31       15.55      4.96 o 
  -2 -11   1       37.07       44.42      2.14 o 
  -1 -11   1       22.04       23.43      2.25 o 
   0 -11   1        2.44        1.61      1.45 o 
   1 -11   1       65.86       68.55      2.83 o 
   2 -11   1       30.98       29.55      2.39 o 
   3 -11   1        1.37        1.36      0.84 o 
   5 -11   1       10.51       14.42      3.37 o 
  -5 -10   1        2.90        4.04      2.10 o 
  -4 -10   1        4.15        4.82      4.40 o 
  -3 -10   1        8.69       10.16      2.53 o 
  -2 -10   1        0.39       -0.14      0.60 o 
  -1 -10   1        0.36        0.53      1.17 o 
   0 -10   1       26.09       13.82      1.32 o 
   1 -10   1        0.20        0.87      1.12 o 
   2 -10   1      139.09      133.30      8.05 o 
   3 -10   1      167.58      158.38      2.90 o 
   6 -10   1        0.21       -1.17      2.58 o 
  -5  -9   1       43.07       44.06      3.23 o 
  -4  -9   1        0.49        3.56      2.29 o 
  -3  -9   1        2.34        2.39      1.83 o 
  -2  -9   1        3.84        3.31      1.50 o 
  -1  -9   1       24.66       27.55      1.83 o 
   0  -9   1        4.72        5.00      1.10 o 
   1  -9   1        5.52        4.76      2.46 o 
   2  -9   1      119.35      112.15      3.37 o 
   3  -9   1       78.76       53.73     16.23 o 
   4  -9   1       41.16       36.52      3.00 o 
  -6  -8   1        0.49        2.12      2.40 o 
  -5  -8   1       25.15       24.12      2.52 o 
  -4  -8   1        1.72        4.87      2.20 o 
  -3  -8   1       80.67       79.75      3.84 o 
  -2  -8   1        7.64        7.02      0.84 o 
  -1  -8   1       27.95       29.14      2.79 o 
   0  -8   1       74.13       74.78      1.77 o 
   1  -8   1        1.53        2.11      0.84 o 
   2  -8   1        1.96        0.87      0.78 o 
   3  -8   1      390.89      372.46      3.92 o 
   4  -8   1      127.99      117.91      1.36 o 
   5  -8   1       13.58        7.77      2.20 o 
  -6  -7   1        2.32        1.42      2.91 o 
  -5  -7   1        0.07        0.80      3.37 o 
  -4  -7   1       51.94       51.98      3.51 o 
  -3  -7   1      118.16      116.88      4.31 o 
  -2  -7   1       15.34       15.14      1.33 o 
  -1  -7   1      194.34      173.18      5.71 o 
   0  -7   1       58.03       69.00      2.28 o 
   1  -7   1      271.72      260.66      5.38 o 
   2  -7   1        7.04        7.40      0.36 o 
   3  -7   1       12.67       12.53      0.58 o 
   4  -7   1        4.30        5.38      1.12 o 
   5  -7   1       16.78       18.22      0.98 o 
   6  -7   1        0.09        0.24      0.65 o 
   7  -7   1       13.20       11.24      2.95 o 
  -7  -6   1       23.93       26.57      3.58 o 
  -6  -6   1        0.45       -0.54      1.47 o 
  -5  -6   1        0.58        1.26      1.92 o 
  -4  -6   1       20.72       22.57      2.53 o 
  -3  -6   1      272.16      265.32      6.70 o 
  -2  -6   1        4.45        6.13      0.89 o 
  -1  -6   1      200.97      211.13      3.63 o 
   0  -6   1      269.43      289.88      2.69 o 
   1  -6   1       11.53       14.42      0.59 o 
   2  -6   1       36.94       44.39      2.09 o 
   3  -6   1        0.20        0.42      0.33 o 
   4  -6   1       44.42       50.76      1.50 o 
   5  -6   1        0.97        1.74      0.80 o 
   6  -6   1       10.81       13.52      1.37 o 
   7  -6   1        0.97       -0.11      0.88 o 
  -7  -5   1       21.38       14.33      2.90 o 
  -6  -5   1        5.87        4.06      1.61 o 
  -5  -5   1       10.92       12.27      3.84 o 
  -4  -5   1        2.67        0.42      2.29 o 
  -3  -5   1       25.13       29.88      3.28 o 
  -2  -5   1        5.93        5.94      0.56 o 
  -1  -5   1      809.71      817.42      8.13 o 
   0  -5   1     3693.91     3685.97     72.65 o 
   1  -5   1        7.47        9.22      0.61 o 
   2  -5   1       40.54       37.04      1.03 o 
   3  -5   1        0.69        0.42      0.27 o 
   4  -5   1        2.19        1.27      0.43 o 
   5  -5   1        0.16        0.47      0.55 o 
   6  -5   1       23.32       26.32      4.96 o 
   7  -5   1        0.15        0.39      0.68 o 
   8  -5   1        0.02       -0.13      0.91 o 
  -7  -4   1       12.21       10.50      2.04 o 
  -6  -4   1        2.38        2.98      1.73 o 
  -5  -4   1       20.39       23.83      2.48 o 
  -4  -4   1       19.32       18.87      1.92 o 
  -3  -4   1       10.35       14.52      1.45 o 
  -2  -4   1        3.53        2.76      0.73 o 
  -1  -4   1      273.69      269.83      3.61 o 
   0  -4   1       76.11       77.02      3.72 o 
   1  -4   1     1848.03     1826.11     25.48 o 
   2  -4   1      601.32      606.13      6.22 o 
   3  -4   1        4.71        6.67      0.87 o 
   4  -4   1       28.02       37.46      1.40 o 
   5  -4   1       45.19       43.37      1.67 o 
   6  -4   1        0.01       -0.58      0.60 o 
   7  -4   1        4.87        5.51      1.05 o 
   8  -4   1        0.03       -0.49      1.69 o 
  -8  -3   1        1.48        1.48      2.95 o 
  -7  -3   1        1.21        2.53      2.15 o 
  -6  -3   1       17.91       15.71      2.85 o 
  -5  -3   1        5.77        3.09      1.55 o 
  -4  -3   1        8.37       11.10      2.58 o 
  -3  -3   1      114.49      124.93      4.59 o 
  -2  -3   1        0.35        2.01      0.80 o 
  -1  -3   1       89.22       87.61      1.24 o 
   0  -3   1      714.12      647.49      7.50 o 
   1  -3   1       51.55       45.90      0.79 o 
   2  -3   1      957.12      997.37     17.19 o 
   3  -3   1      604.00      639.69     17.42 o 
   4  -3   1      175.30      197.21      2.65 o 
   5  -3   1        5.97        6.07      1.94 o 
   6  -3   1        1.19        1.97      0.72 o 
   7  -3   1        4.18        5.17      1.28 o 
   8  -3   1        4.00        2.76      2.09 o 
  -8  -2   1        2.00        3.06      2.91 o 
  -7  -2   1        6.65        7.50      1.61 o 
  -6  -2   1       26.32       24.71      1.05 o 
  -5  -2   1       25.28       22.59      1.15 o 
  -4  -2   1       65.77       71.12      4.35 o 
  -3  -2   1        0.42        0.25      0.18 o 
  -2  -2   1       16.34       13.30      2.20 o 
  -1  -2   1      164.92      163.50      1.75 o 
   0  -2   1       11.48       10.15      1.03 o 
   1  -2   1     1665.07     1573.75     20.36 o 
   2  -2   1      114.40      112.14      1.78 o 
   3  -2   1      606.92      630.94     11.14 o 
   4  -2   1      210.77      209.26      5.15 o 
   5  -2   1       31.25       31.77      1.29 o 
   6  -2   1       37.95       41.54      3.79 o 
   7  -2   1        0.10       -0.70      1.64 o 
   8  -2   1        0.72        0.42      2.69 o 
  -8  -1   1        0.09        0.58      2.76 o 
  -7  -1   1        0.70        1.00      0.69 o 
  -6  -1   1       15.80       13.79      1.08 o 
  -5  -1   1       16.83       16.94      0.73 o 
  -4  -1   1      260.73      284.19      3.65 o 
  -3  -1   1      331.94      345.35      8.19 o 
  -2  -1   1     1193.50     1146.95     14.89 o 
  -1  -1   1      136.74      132.80      4.12 o 
   1  -1   1     3229.39     2799.28     44.57 o 
   2  -1   1       26.33       28.67      1.69 o 
   3  -1   1      174.58      184.31      4.03 o 
   4  -1   1       91.83       91.83      2.53 o 
   5  -1   1      183.20      184.17      3.68 o 
   6  -1   1        0.06        1.15      0.93 o 
   7  -1   1        6.35        6.21      1.07 o 
   8  -1   1        0.18        0.78      1.59 o 
  -8   0   1        4.92        9.16      3.18 o 
  -7   0   1        0.02        1.15      1.22 o 
  -6   0   1       42.78       39.40      2.02 o 
  -5   0   1        5.88        7.39      1.51 o 
  -4   0   1       20.36       23.43      0.99 o 
  -3   0   1      987.01      978.56     13.26 o 
  -2   0   1     1929.32     1827.15     21.54 o 
  -1   0   1      904.31      792.00      6.86 o 
   1   0   1     6336.52     5481.14    120.03 o 
   2   0   1       23.54       20.84      0.84 o 
   3   0   1      170.23      180.19      3.23 o 
   4   0   1       83.81       84.28      1.53 o 
   5   0   1      260.48      256.05     13.79 o 
   6   0   1       45.14       45.86      2.09 o 
   7   0   1       10.38        9.61      1.07 o 
   8   0   1        3.91        2.39      1.85 o 
  -8   1   1        0.11        0.17      1.14 o 
  -7   1   1        1.24        0.24      0.97 o 
  -6   1   1       78.84       78.08      2.83 o 
  -5   1   1      156.46      157.66      5.88 o 
  -4   1   1        5.29        5.99      0.53 o 
  -3   1   1      487.83      519.30      8.92 o 
  -2   1   1     1835.49     1725.36     19.69 o 
  -1   1   1     1384.00     1248.16     10.11 o 
   1   1   1        8.58       14.05      0.66 o 
   2   1   1     1027.30     1009.02     17.93 o 
   3   1   1      109.87      131.63      2.86 o 
   4   1   1      127.87      111.09      2.11 o 
   5   1   1       70.64       74.21      3.62 o 
   6   1   1       49.47       50.92      1.61 o 
   7   1   1        3.26        3.71      1.14 o 
   8   1   1        0.60        4.19      2.90 o 
  -8   2   1        0.06        0.26      1.03 o 
  -7   2   1       35.64       36.51      2.97 o 
  -6   2   1      536.93      554.98     12.95 o 
  -5   2   1      111.41      112.75      4.20 o 
  -4   2   1      129.27      137.31      2.80 o 
  -3   2   1        1.73        2.58      0.30 o 
  -2   2   1     2989.35     2943.39     35.35 o 
  -1   2   1     1123.20     1109.25     16.53 o 
   0   2   1     2307.64     2093.85     24.95 o 
   1   2   1      126.57      124.16      1.19 o 
   2   2   1      532.25      582.95      9.79 o 
   3   2   1     1904.79     1909.41     48.28 o 
   4   2   1      391.96      378.64     18.72 o 
   5   2   1       62.90       67.87      1.39 o 
   6   2   1       12.35        9.83      0.96 o 
   7   2   1       13.81       14.45      1.95 o 
   8   2   1        1.41       -1.19      1.67 o 
  -8   3   1        9.52        9.01      2.88 o 
  -7   3   1        8.22        8.71      1.16 o 
  -6   3   1       25.82       26.33      1.69 o 
  -5   3   1       87.31       84.04      5.09 o 
  -4   3   1       82.97       80.91      2.32 o 
  -3   3   1        2.91        4.50      0.93 o 
  -2   3   1      382.97      350.12      6.98 o 
  -1   3   1     1109.42     1099.17      8.95 o 
   0   3   1       50.04       38.01      0.86 o 
   1   3   1      613.59      547.88     10.11 o 
   2   3   1      276.07      324.70      3.51 o 
   3   3   1       23.79       22.61      1.14 o 
   4   3   1      217.12      233.78     18.08 o 
   5   3   1       13.50       19.48      2.93 o 
   6   3   1       12.97       11.43      2.02 o 
   7   3   1        0.01       -1.06      1.87 o 
   8   3   1        3.01        4.92      2.09 o 
  -8   4   1        7.64        5.76      1.89 o 
  -7   4   1        3.52        2.80      0.85 o 
  -6   4   1        0.07        0.50      0.58 o 
  -5   4   1       12.00       10.68      1.09 o 
  -4   4   1      142.45      133.53      1.44 o 
  -3   4   1      548.50      615.36      4.95 o 
  -2   4   1      315.87      289.86      6.46 o 
  -1   4   1     1371.84     1445.75     18.76 o 
   0   4   1       15.58       16.61      0.93 o 
   1   4   1      108.94      114.09      2.49 o 
   2   4   1        1.55        3.00      1.03 o 
   3   4   1       49.94       33.70      2.60 o 
   4   4   1        0.04       -0.12      1.08 o 
   5   4   1       46.71       49.80      3.91 o 
   6   4   1        5.85        4.46      1.54 o 
   7   4   1        3.03        1.22      1.62 o 
  -7   5   1        4.50        3.09      0.83 o 
  -6   5   1       10.92        7.33      0.68 o 
  -5   5   1       19.49       18.79      1.37 o 
  -4   5   1       83.51       86.95      1.12 o 
  -3   5   1      247.05      241.72      7.30 o 
  -2   5   1     2425.70     2417.53     65.00 o 
  -1   5   1     1359.80     1398.69     19.28 o 
   0   5   1       24.56       25.02      0.98 o 
   1   5   1       12.00       10.90      0.49 o 
   2   5   1        4.73        2.90      1.08 o 
   3   5   1        3.67        3.87      0.96 o 
   4   5   1       67.60       71.78      4.89 o 
   5   5   1      134.19      124.28      6.20 o 
   6   5   1        4.79        2.21      1.90 o 
   7   5   1        1.84        1.72      2.20 o 
  -6   6   1       24.34       24.36      1.24 o 
  -5   6   1      127.83      126.81      7.26 o 
  -4   6   1        9.73       12.69      1.83 o 
  -3   6   1       35.21       30.20      2.01 o 
  -2   6   1      578.15      613.46      5.04 o 
  -1   6   1        7.96        9.08      0.94 o 
   0   6   1        0.24        1.72      0.77 o 
   1   6   1       62.46       62.71      1.87 o 
   2   6   1      106.24      104.89      3.14 o 
   3   6   1       16.16       15.72      1.37 o 
   4   6   1       54.37       62.05      4.71 o 
   5   6   1       53.30       49.77      3.29 o 
   6   6   1        0.20        0.80      1.56 o 
   7   6   1        0.78        0.51      3.01 o 
  -6   7   1       30.45       27.91      3.18 o 
  -4   7   1      112.28      107.65      4.21 o 
  -3   7   1        9.24        5.34      1.55 o 
  -2   7   1      443.43      463.28      4.07 o 
  -1   7   1       79.70       65.85      1.70 o 
   0   7   1        0.01        0.31      1.83 o 
   1   7   1        4.05        5.14      0.79 o 
   2   7   1      314.77      325.32      8.90 o 
   3   7   1      632.82      602.45     11.66 o 
   4   7   1        0.66        2.06      2.15 o 
   5   7   1       64.90       70.11      3.34 o 
   6   7   1       31.86       31.22      3.00 o 
  -6   8   1        3.65        5.06      2.39 o 
  -5   8   1        0.00       -3.56      3.56 o 
  -3   8   1       10.54       13.58      1.97 o 
  -2   8   1        2.73        3.17      0.47 o 
  -1   8   1       48.63       52.62      1.49 o 
   0   8   1       60.50       58.41      2.06 o 
   1   8   1       90.93       90.99      2.65 o 
   2   8   1      100.53      101.44      1.87 o 
   3   8   1        0.21       -0.12      1.03 o 
   4   8   1       18.86       14.66      1.87 o 
   5   8   1       61.96       60.83      4.82 o 
   6   8   1       28.43       32.57      3.26 o 
  -5   9   1        0.29        3.79      2.25 o 
  -4   9   1       52.06       63.73      6.27 o 
  -2   9   1        0.51        1.29      0.52 o 
  -1   9   1       11.97       12.17      1.15 o 
   0   9   1       10.40       13.15      1.57 o 
   1   9   1       15.83       16.06      1.11 o 
   2   9   1        5.29        4.69      0.86 o 
   3   9   1        1.10        1.19      1.55 o 
   4   9   1        1.65        1.52      1.47 o 
   5   9   1       18.98       21.27      3.15 o 
  -5  10   1        0.11        0.52      2.11 o 
  -4  10   1        5.31        2.48      2.06 o 
  -3  10   1        0.11        1.17      1.69 o 
  -2  10   1       23.79       22.41      1.34 o 
  -1  10   1        0.19        0.08      0.70 o 
   0  10   1       32.79       21.79      1.14 o 
   1  10   1        1.85        1.10      1.01 o 
   2  10   1        8.25        5.65      1.14 o 
   3  10   1        0.82        1.79      1.76 o 
   4  10   1       21.29       20.24      2.90 o 
   5  10   1        5.36        4.45      3.00 o 
  -2  11   1        8.11        6.36      1.10 o 
  -1  11   1        7.56        7.84      0.90 o 
   0  11   1        8.11        7.05      1.51 o 
   1  11   1       11.32       10.53      1.11 o 
   2  11   1        2.23        3.50      0.94 o 
   3  11   1        5.07        5.37      4.10 o 
   4  11   1        0.00        0.79      3.02 o 
  -5  12   1        3.62        9.08      3.37 o 
  -4  12   1        0.61        1.12      2.34 o 
  -3  12   1        0.13        0.94      2.06 o 
  -2  12   1       16.63       15.75      3.99 o 
  -1  12   1        2.50        1.08      0.82 o 
   0  12   1        0.00       -0.46      0.76 o 
   1  12   1        1.59        4.48      1.16 o 
   2  12   1        6.53        9.95      3.49 o 
   3  12   1       23.21       33.28      8.69 o 
  -3  13   1        2.69        8.15      2.81 o 
  -2  13   1        1.84        1.26      3.37 o 
  -1  13   1        2.33        3.07      1.26 o 
   0  13   1       15.91       16.01      2.17 o 
   1  13   1       10.78        9.71      1.58 o 
   2  13   1        6.60       11.10      3.16 o 
  -2  14   1       24.42       24.68      3.56 o 
  -1  14   1        2.08        3.42      2.20 o 
   0 -14   2        1.48        8.35      1.94 o 
   1 -14   2        1.82        7.78      2.06 o 
  -2 -13   2        4.37        0.19      3.23 o 
  -1 -13   2       13.13        8.93      4.96 o 
   0 -13   2       15.34       15.36      2.13 o 
   1 -13   2        1.40        1.08      1.36 o 
   2 -13   2        9.14        5.33      2.18 o 
   3 -13   2       13.05       20.28      3.51 o 
   4 -13   2        0.55       -0.05      2.34 o 
  -3 -12   2       51.24       56.66      7.45 o 
  -2 -12   2        0.23       -0.72      1.83 o 
  -1 -12   2        1.05        1.23      2.53 o 
   0 -12   2        6.26        5.95      1.97 o 
   1 -12   2        6.02       11.94      2.76 o 
   2 -12   2        0.66        0.98      1.78 o 
   3 -12   2        6.80        5.81      0.94 o 
  -4 -11   2        0.00       -2.67      2.67 o 
  -3 -11   2        0.00        1.17      2.06 o 
  -2 -11   2       62.54       65.49      1.96 o 
  -1 -11   2        0.22        2.06      1.55 o 
   0 -11   2       48.70       25.02      6.16 o 
   1 -11   2        7.29        4.06      0.98 o 
   2 -11   2        9.15        3.44      2.01 o 
   3 -11   2        4.51        4.64      1.26 o 
   4 -11   2        0.15       -1.36      2.06 o 
  -5 -10   2        0.12        1.08      2.62 o 
  -4 -10   2       28.39       30.11      6.23 o 
  -3 -10   2        5.18        4.68      3.70 o 
  -2 -10   2        9.40        7.53      1.59 o 
  -1 -10   2        3.11        1.51      0.80 o 
   0 -10   2        9.48        3.51      1.62 o 
   1 -10   2       45.94       48.15      1.25 o 
   2 -10   2       65.89       65.04      1.80 o 
   3 -10   2       20.84       18.58      0.77 o 
   4 -10   2       73.39       69.31      1.19 o 
   5 -10   2        2.18        2.06      2.20 o 
  -5  -9   2        2.73        6.18      2.95 o 
  -4  -9   2        5.74        6.56      2.53 o 
  -3  -9   2       26.97       33.81      3.04 o 
  -2  -9   2        0.01        0.07      1.40 o 
  -1  -9   2        3.66        3.91      1.33 o 
   0  -9   2        6.98        5.70      0.78 o 
   1  -9   2      330.70      329.48      4.01 o 
   2  -9   2        0.34        0.46      0.57 o 
   3  -9   2        1.15        1.33      0.66 o 
   4  -9   2        1.29        2.32      0.78 o 
   5  -9   2        0.03       -0.09      0.52 o 
   6  -9   2       25.27       34.00      3.84 o 
  -6  -8   2        3.12        4.08      2.49 o 
  -5  -8   2        1.71        1.73      3.79 o 
  -4  -8   2       66.64       67.43      6.84 o 
  -3  -8   2      358.73      378.08     10.11 o 
  -2  -8   2       65.18       59.61      1.80 o 
  -1  -8   2       50.67       50.51      1.22 o 
   0  -8   2       58.70       50.36      1.09 o 
   1  -8   2      138.65      141.14      2.38 o 
   2  -8   2       89.89       85.05      1.36 o 
   3  -8   2       67.57       70.56      2.04 o 
   4  -8   2       22.73       22.59      0.91 o 
   5  -8   2       29.63       24.18      1.27 o 
   6  -8   2        5.55        6.03      1.01 o 
  -6  -7   2        5.30       12.12      3.96 o 
  -5  -7   2       32.83       35.59      3.61 o 
  -4  -7   2      185.74      205.05      6.88 o 
  -3  -7   2       28.98       30.02      2.48 o 
  -2  -7   2      327.86      332.34      8.01 o 
  -1  -7   2       29.45       28.85      3.37 o 
   0  -7   2      219.89      228.96      3.01 o 
   1  -7   2      149.14      147.55      5.62 o 
   2  -7   2      137.56      129.72      1.78 o 
   3  -7   2       18.27       18.56      0.84 o 
   4  -7   2        1.35        2.50      0.61 o 
   5  -7   2       46.75       45.14      2.06 o 
   6  -7   2        0.01        1.30      0.75 o 
  -7  -6   2        0.06        2.32      2.32 o 
  -6  -6   2        0.32       -1.78      2.29 o 
  -5  -6   2       67.38       72.49      4.21 o 
  -4  -6   2       15.75       18.26      2.43 o 
  -3  -6   2      585.82      607.53     13.86 o 
  -2  -6   2      581.73      595.72     10.77 o 
  -1  -6   2       19.95       20.47      1.15 o 
   0  -6   2      224.23      270.08      6.49 o 
   1  -6   2       97.05      114.45      2.88 o 
   2  -6   2        7.55        9.45      1.26 o 
   3  -6   2       38.69       42.05      0.84 o 
   4  -6   2        0.50        1.07      0.52 o 
   5  -6   2        6.37        3.40      0.72 o 
   6  -6   2       29.13       25.43      1.43 o 
   7  -6   2       23.92       18.43      1.61 o 
  -7  -5   2        0.35        0.11      1.92 o 
  -6  -5   2        4.88        6.88      2.43 o 
  -5  -5   2        3.62        2.43      3.04 o 
  -4  -5   2        0.56        0.80      2.39 o 
  -3  -5   2        0.97        1.78      2.06 o 
  -2  -5   2      388.62      389.98      9.32 o 
  -1  -5   2        3.00        2.93      0.82 o 
   0  -5   2       19.17       15.94      2.55 o 
   1  -5   2      162.91      150.34      5.88 o 
   2  -5   2       33.39       35.94      0.74 o 
   3  -5   2       83.05       95.58      1.31 o 
   4  -5   2       97.83      100.68      1.61 o 
   5  -5   2        5.36        4.74      1.07 o 
   6  -5   2        1.84        2.25      1.31 o 
   7  -5   2       31.49       35.02      2.40 o 
   8  -5   2        0.47        1.35      1.32 o 
  -7  -4   2        1.21       -0.17      1.76 o 
  -6  -4   2       30.94       34.23      5.29 o 
  -5  -4   2       47.46       37.41      2.86 o 
  -4  -4   2       46.56       39.43      2.39 o 
  -3  -4   2      266.56      273.28      5.85 o 
  -2  -4   2      639.60      639.29      8.24 o 
  -1  -4   2       74.68       72.13      3.86 o 
   0  -4   2      315.55      300.65      3.51 o 
   1  -4   2      488.77      468.93      4.70 o 
   2  -4   2      177.37      188.18      6.02 o 
   3  -4   2      254.05      264.24      6.65 o 
   4  -4   2      156.92      156.69      2.80 o 
   5  -4   2       20.25       24.46      1.15 o 
   6  -4   2        1.98        2.14      0.87 o 
   7  -4   2       72.22       77.18      3.77 o 
   8  -4   2        0.79        0.81      1.37 o 
  -8  -3   2        2.17        0.05      1.73 o 
  -7  -3   2        1.72        6.39      1.83 o 
  -6  -3   2       38.77       31.61      2.90 o 
  -5  -3   2       35.40       37.41      2.53 o 
  -4  -3   2       24.32       25.10      1.87 o 
  -3  -3   2       39.75       47.44      3.02 o 
  -2  -3   2      321.97      291.05      3.53 o 
  -1  -3   2        0.10        0.08      0.54 o 
   0  -3   2       36.12       38.43      3.30 o 
   1  -3   2      469.55      462.05      4.50 o 
   2  -3   2      180.42      185.10      2.32 o 
   3  -3   2       35.94       44.01      0.95 o 
   4  -3   2       74.00       72.00      2.34 o 
   5  -3   2       14.47       16.67      2.20 o 
   6  -3   2       67.85       79.86      5.36 o 
   7  -3   2       28.86       30.74      6.30 o 
   8  -3   2        0.33        0.72      2.15 o 
  -8  -2   2       10.22       14.36      3.02 o 
  -7  -2   2        2.69        2.61      1.67 o 
  -6  -2   2       13.98       13.09      1.49 o 
  -5  -2   2       21.35       24.58      2.01 o 
  -4  -2   2      190.22      202.15      4.54 o 
  -3  -2   2       80.33       92.83      1.97 o 
  -2  -2   2     5193.80     4935.92     99.21 o 
  -1  -2   2      257.65      236.94      7.49 o 
   0  -2   2      279.95      263.73      3.65 o 
   1  -2   2       27.66       26.27      2.25 o 
   2  -2   2      132.36      131.16      2.97 o 
   3  -2   2       71.19       64.93      1.78 o 
   4  -2   2      196.20      192.36      3.65 o 
   5  -2   2      221.16      211.56      4.68 o 
   6  -2   2        0.31       -0.52      0.79 o 
   7  -2   2       34.60       37.85      2.47 o 
   8  -2   2        0.68        0.58      1.54 o 
  -8  -1   2       17.06       20.57      2.63 o 
  -7  -1   2        2.18        1.54      1.03 o 
  -6  -1   2       18.07       18.56      1.13 o 
  -5  -1   2        1.62        2.04      0.77 o 
  -4  -1   2      485.62      501.89     11.52 o 
  -3  -1   2     1492.69     1511.28     17.59 o 
  -2  -1   2     2327.27     2157.73     23.17 o 
  -1  -1   2     1130.21     1028.74     13.32 o 
   0  -1   2       29.39       25.36      0.41 o 
   1  -1   2     1011.77      991.32     11.31 o 
   2  -1   2       43.30       41.75      2.29 o 
   3  -1   2      124.95      118.48      2.74 o 
   4  -1   2       17.20       16.11      1.26 o 
   5  -1   2        3.28        5.43      1.26 o 
   6  -1   2      384.72      374.49      9.22 o 
   7  -1   2       16.31       13.19      2.57 o 
   8  -1   2        9.04        9.93      2.22 o 
  -8   0   2        8.34        8.72      1.13 o 
  -7   0   2        0.93        0.53      1.00 o 
  -6   0   2       16.40       18.03      1.29 o 
  -5   0   2        3.55        3.45      1.22 o 
  -4   0   2       57.13       63.89      1.17 o 
  -3   0   2      675.74      689.17      6.39 o 
  -2   0   2      343.24      342.19      3.10 o 
  -1   0   2     4811.87     4141.79     56.24 o 
   0   0   2      178.05      161.46      1.41 o 
   1   0   2     4385.51     3754.61     59.10 o 
   2   0   2      507.28      507.04      6.04 o 
   3   0   2      266.08      277.50      4.82 o 
   4   0   2      560.70      577.80     11.24 o 
   5   0   2      247.18      242.33      4.38 o 
   6   0   2       35.98       36.98      3.92 o 
   7   0   2        1.05        3.79      1.78 o 
   8   0   2       13.92       13.22      3.23 o 
  -8   1   2        1.94        2.08      1.60 o 
  -7   1   2       62.46       65.15      2.29 o 
  -6   1   2       92.72       92.14      3.84 o 
  -5   1   2      378.16      368.34      6.06 o 
  -4   1   2      219.42      207.09      2.89 o 
  -3   1   2        0.14        0.66      0.67 o 
  -2   1   2     1452.23     1426.95     13.19 o 
  -1   1   2     2135.39     1918.76     18.93 o 
   0   1   2      652.48      613.45      7.54 o 
   1   1   2      217.01      191.09      2.00 o 
   2   1   2      487.78      518.02      8.55 o 
   3   1   2       20.33       23.51      1.40 o 
   4   1   2      199.07      190.35      4.50 o 
   5   1   2       69.29       71.75      2.29 o 
   6   1   2        1.11        3.16      0.93 o 
   7   1   2        4.28        3.66      0.83 o 
   8   1   2       22.81       24.92      3.07 o 
  -8   2   2        3.94        1.73      1.57 o 
  -7   2   2       15.95       13.73      1.04 o 
  -6   2   2       45.23       48.48      1.99 o 
  -5   2   2       66.01       69.60      1.88 o 
  -4   2   2      277.99      280.41      2.82 o 
  -3   2   2       20.80       22.06      1.20 o 
  -2   2   2     1932.39     1939.54     24.91 o 
  -1   2   2      164.94      168.33      1.91 o 
   0   2   2     5789.59     4997.42     76.32 o 
   1   2   2     1401.84     1351.92     14.88 o 
   2   2   2      186.54      208.05      3.70 o 
   3   2   2      491.06      541.79     10.30 o 
   4   2   2       24.39       21.31      1.78 o 
   5   2   2      118.69      117.50      1.94 o 
   6   2   2       32.63       35.69      1.71 o 
   7   2   2        0.05        0.47      1.67 o 
   8   2   2       11.54       10.94      2.30 o 
  -8   3   2       12.74       12.08      1.36 o 
  -7   3   2        1.21        1.91      1.04 o 
  -6   3   2        0.00       -0.52      0.88 o 
  -5   3   2       21.23       20.64      0.84 o 
  -4   3   2        0.00        0.63      0.87 o 
  -3   3   2        0.10        0.12      0.24 o 
  -2   3   2      214.36      217.74      4.52 o 
  -1   3   2       80.59       77.77      0.83 o 
   0   3   2       17.75       16.95      0.80 o 
   1   3   2      322.15      297.04      3.63 o 
   2   3   2        1.92        1.15      0.37 o 
   3   3   2       35.39       31.29      2.62 o 
   4   3   2       47.65       46.97      2.53 o 
   5   3   2      104.36      103.07      6.57 o 
   6   3   2       14.96       14.80      1.87 o 
   7   3   2        0.00       -0.94      1.54 o 
  -8   4   2       18.52       12.82      1.21 o 
  -7   4   2        0.59        0.41      0.72 o 
  -6   4   2       44.38       44.99      1.43 o 
  -5   4   2       41.48       39.68      1.10 o 
  -4   4   2      146.97      147.61      2.24 o 
  -3   4   2        0.02        2.58      0.98 o 
  -2   4   2        5.33        7.48      0.98 o 
  -1   4   2       19.56       21.90      0.54 o 
   0   4   2     1452.46     1438.13     16.71 o 
   1   4   2        2.73        2.64      0.41 o 
   2   4   2       46.41       47.26      0.90 o 
   3   4   2      269.94      288.19      8.08 o 
   4   4   2       59.69       62.39      5.71 o 
   5   4   2       38.45       42.15      2.70 o 
   6   4   2       56.86       56.25      2.95 o 
   7   4   2        0.47        2.32      2.20 o 
  -7   5   2        0.05       -0.20      0.81 o 
  -6   5   2       11.66       12.21      1.34 o 
  -5   5   2      209.52      203.71      1.98 o 
  -4   5   2       61.36       64.29      2.76 o 
  -3   5   2      105.46       98.57      3.00 o 
  -2   5   2      167.13      169.31      4.80 o 
  -1   5   2     1463.54     1482.92     14.77 o 
   0   5   2      552.96      574.30      9.52 o 
   1   5   2       55.46       45.85      1.59 o 
   2   5   2       29.78       34.77      0.81 o 
   3   5   2        8.46        6.50      1.11 o 
   4   5   2      173.86      184.43      7.00 o 
   5   5   2      108.45      107.13      3.93 o 
   6   5   2       17.93       14.91      2.17 o 
   7   5   2        0.10        1.87      3.16 o 
  -6   6   2        2.38        4.40      2.01 o 
  -5   6   2        1.54        1.73      2.72 o 
  -4   6   2      106.85      104.28      3.79 o 
  -3   6   2       73.00       78.81      2.90 o 
  -2   6   2      148.01      138.23      6.07 o 
  -1   6   2      282.83      294.39      2.87 o 
   0   6   2      219.66      256.19      3.83 o 
   1   6   2      179.40      179.86      2.09 o 
   2   6   2       56.25       56.35      1.69 o 
   3   6   2      299.43      300.08      7.82 o 
   4   6   2       17.75       19.26      2.79 o 
   5   6   2       44.78       50.46      2.81 o 
   6   6   2        7.76        8.01      2.57 o 
  -6   7   2        3.47        4.40      2.20 o 
  -5   7   2       75.22       84.34      6.84 o 
  -4   7   2       70.09       78.81      3.61 o 
  -3   7   2      513.94      516.55     11.66 o 
  -2   7   2       21.18       22.26      0.64 o 
  -1   7   2       36.91       37.35      0.77 o 
   0   7   2        0.36       -0.39      0.62 o 
   1   7   2      353.31      338.69      4.30 o 
   2   7   2       16.23       20.31      2.65 o 
   3   7   2      681.08      700.52     13.51 o 
   4   7   2        1.90       -1.18      1.55 o 
   5   7   2        4.02        7.45      1.85 o 
   6   7   2       28.11       28.71      9.15 o 
  -6   8   2        0.02       -1.59      2.11 o 
  -5   8   2       19.74       26.22      4.96 o 
  -4   8   2       28.40       20.28      4.17 o 
  -3   8   2        8.52       10.77      3.18 o 
  -2   8   2       13.46       14.23      0.90 o 
  -1   8   2       35.37       37.50      0.97 o 
   0   8   2       15.07       16.42      0.96 o 
   1   8   2       20.04       24.62      1.06 o 
   2   8   2      171.63      178.38      9.76 o 
   3   8   2        1.83        2.00      1.48 o 
   4   8   2        0.12       -0.98      2.25 o 
   5   8   2        1.50        0.77      2.53 o 
   6   8   2        1.73        5.03      2.25 o 
  -6   9   2        6.84       11.38      3.04 o 
  -5   9   2        3.37        6.74      2.48 o 
  -4   9   2       62.81       72.16      6.79 o 
  -3   9   2       95.10      100.87      4.26 o 
  -2   9   2       39.93       41.30      0.93 o 
  -1   9   2       13.36        9.31      1.82 o 
   0   9   2       86.74       71.02      1.85 o 
   1   9   2       51.81       51.10      2.45 o 
   2   9   2       13.03       16.25      1.49 o 
   3   9   2        1.86        1.87      1.57 o 
   4   9   2        8.37       10.85      1.94 o 
   5   9   2       18.89       20.43      3.89 o 
  -6  10   2        2.71       -0.75      2.48 o 
  -5  10   2        8.03        8.99      2.86 o 
  -4  10   2        0.09        1.45      2.06 o 
  -3  10   2       34.54       37.32      3.18 o 
  -2  10   2        1.55        1.69      0.60 o 
  -1  10   2       33.30       31.14      2.43 o 
   0  10   2       27.62       25.05      3.39 o 
   1  10   2       29.25       26.07      1.43 o 
   2  10   2        7.84        5.75      1.65 o 
   3  10   2       14.49       14.88      2.31 o 
   4  10   2        1.32        2.43      1.71 o 
  -5  11   2        0.78       -2.48      2.62 o 
  -4  11   2        0.68        0.52      2.06 o 
  -3  11   2        0.11        3.79      2.11 o 
  -2  11   2        2.26        2.19      0.58 o 
  -1  11   2        3.89        1.84      0.81 o 
   0  11   2       28.28       22.76      1.59 o 
   1  11   2        1.43        2.04      1.10 o 
   2  11   2        0.00        1.24      1.64 o 
   3  11   2        5.29        8.75      2.34 o 
   4  11   2       16.46       17.60      3.11 o 
  -5  12   2        3.42        1.83      4.50 o 
  -4  12   2        2.51        1.26      3.93 o 
  -3  12   2       33.22       40.41      3.84 o 
  -2  12   2       33.02       37.23      3.32 o 
  -1  12   2        0.87        1.43      1.41 o 
   0  12   2        0.32       -0.62      1.04 o 
   1  12   2       21.00       18.02      2.45 o 
   2  12   2       15.71       19.94      2.58 o 
   3  12   2       16.88       21.14      2.50 o 
  -4  13   2        0.84        0.66      2.48 o 
  -3  13   2        2.33        3.47      2.48 o 
  -2  13   2        4.02       -1.08      3.37 o 
  -1  13   2        0.07        0.72      1.29 o 
   0  13   2        1.98       -0.54      0.96 o 
   1  13   2        5.16        3.09      1.43 o 
   0 -14   3        6.60        7.55      2.90 o 
   1 -14   3        5.32        1.66      2.20 o 
   2 -14   3        2.66        6.74      2.76 o 
  -2 -13   3       46.01       48.14      6.79 o 
  -1 -13   3        5.57        3.87      1.73 o 
   0 -13   3       23.76       32.41      7.68 o 
   1 -13   3        0.62        2.95      2.62 o 
   2 -13   3       23.87       25.00      8.31 o 
   3 -13   3       12.23       15.08      3.14 o 
  -3 -12   3       15.44       15.87      3.23 o 
  -2 -12   3        1.03        0.30      1.33 o 
  -1 -12   3        0.00       -1.02      1.02 o 
   0 -12   3        1.43        1.77      1.02 o 
   1 -12   3        4.89        7.07      5.85 o 
   2 -12   3        2.72        2.22      0.89 o 
   3 -12   3       12.75       16.19      3.37 o 
   5 -12   3        2.89        3.56      2.86 o 
  -4 -11   3        9.18       11.24      5.34 o 
  -3 -11   3        2.49        1.26      2.11 o 
  -2 -11   3       53.00       44.87      2.67 o 
  -1 -11   3        1.27        0.84      0.95 o 
   0 -11   3       38.04       31.69      2.33 o 
   1 -11   3       24.92       18.98      2.44 o 
   2 -11   3       15.71       15.36      1.51 o 
   3 -11   3        0.04       -0.37      0.66 o 
   4 -11   3        1.76        1.36      0.73 o 
   6 -11   3        0.05        4.92      3.09 o 
  -5 -10   3        5.74        3.79      2.95 o 
  -4 -10   3        0.30        2.06      2.39 o 
  -3 -10   3       11.97        4.82      3.16 o 
  -2 -10   3        1.04        0.23      0.67 o 
  -1 -10   3       23.48       25.10      1.29 o 
   0 -10   3      171.67      167.38      3.81 o 
   1 -10   3       20.40       20.38      1.14 o 
   2 -10   3       27.86       29.39      1.22 o 
   3 -10   3       44.39       47.56      2.73 o 
   4 -10   3       11.92        9.35      1.52 o 
   5 -10   3        1.46        0.75      2.20 o 
  -5  -9   3       15.12       18.03      5.85 o 
  -4  -9   3       23.28       25.10      3.37 o 
  -3  -9   3        0.60        1.28      1.66 o 
  -2  -9   3        9.22        4.58      1.77 o 
  -1  -9   3       12.93       14.73      1.21 o 
   0  -9   3        0.07        0.45      1.40 o 
   1  -9   3      124.37      125.51      5.24 o 
   2  -9   3       11.58        9.77      1.50 o 
   3  -9   3       33.12       30.72      1.94 o 
   4  -9   3       13.27       12.66      0.79 o 
   5  -9   3        0.16        0.07      0.67 o 
   6  -9   3        9.47        7.87      3.00 o 
  -6  -8   3        8.56       13.58      3.65 o 
  -5  -8   3        8.70        7.30      2.81 o 
  -4  -8   3       32.19       28.24      3.18 o 
  -3  -8   3      116.98      105.06      1.71 o 
  -2  -8   3       97.37       96.12      3.06 o 
  -1  -8   3       41.00       37.65      1.83 o 
   0  -8   3       22.23       25.08      2.51 o 
   1  -8   3        0.22        0.28      0.59 o 
   2  -8   3       48.52       49.61      1.34 o 
   3  -8   3       10.44        9.12      1.03 o 
   4  -8   3        2.19        0.83      0.84 o 
   5  -8   3       36.46       39.77      1.51 o 
   6  -8   3       49.13       56.10      4.03 o 
  -6  -7   3        0.14       -0.56      2.34 o 
  -5  -7   3       17.94       17.89      3.09 o 
  -4  -7   3       44.00       51.23      3.61 o 
  -3  -7   3       31.48       28.50      4.26 o 
  -2  -7   3      425.14      430.15      7.64 o 
  -1  -7   3        0.12       -0.73      0.73 o 
   0  -7   3      153.16      162.38      3.68 o 
   1  -7   3      182.09      189.68      3.49 o 
   2  -7   3        5.71        5.18      0.89 o 
   3  -7   3       41.94       40.61      1.08 o 
   4  -7   3       46.38       45.87      1.57 o 
   5  -7   3       93.05       86.39      2.34 o 
   6  -7   3        0.72        0.33      1.55 o 
   7  -7   3        1.32        0.52      1.02 o 
  -7  -6   3        0.97        0.38      1.75 o 
  -6  -6   3        8.05        6.84      2.72 o 
  -5  -6   3       64.96       70.80      7.02 o 
  -4  -6   3      107.52      125.21      4.87 o 
  -3  -6   3      179.25      179.44      2.84 o 
  -2  -6   3       25.50       32.74      2.55 o 
  -1  -6   3       84.84       90.02      1.75 o 
   0  -6   3       27.91       30.02      4.28 o 
   1  -6   3      262.43      266.58      3.10 o 
   2  -6   3        5.05        4.83      0.60 o 
   3  -6   3       37.33       33.98      1.08 o 
   4  -6   3        5.56        4.11      0.93 o 
   5  -6   3       44.55       51.21      1.53 o 
   6  -6   3       17.42       16.20      1.42 o 
   7  -6   3        0.48       -0.36      0.99 o 
  -7  -5   3        5.86        6.12      3.25 o 
  -6  -5   3       34.73       17.28      5.06 o 
  -5  -5   3        3.38        3.42      3.18 o 
  -4  -5   3       38.93       45.23      4.54 o 
  -3  -5   3       93.53       98.45      3.29 o 
  -2  -5   3       88.33       84.55      2.39 o 
  -1  -5   3      128.58      132.15      7.94 o 
   0  -5   3       70.67       69.02      1.23 o 
   1  -5   3        9.06       12.56      0.84 o 
   2  -5   3       38.88       40.68      1.26 o 
   3  -5   3       18.33       15.23      1.01 o 
   4  -5   3       67.57       66.58      1.73 o 
   5  -5   3       11.78       13.42      2.60 o 
   6  -5   3        1.38        0.82      0.89 o 
   7  -5   3        0.22       -0.35      1.80 o 
   8  -5   3        4.25        4.29      1.34 o 
  -7  -4   3       13.17       15.74      2.63 o 
  -6  -4   3        1.92       -1.40      3.14 o 
  -5  -4   3       64.58       59.00      3.28 o 
  -4  -4   3       58.05       58.81      2.81 o 
  -3  -4   3       48.49       46.18      2.86 o 
  -2  -4   3      186.36      181.92      3.77 o 
  -1  -4   3     1006.06      980.79     18.59 o 
   0  -4   3      353.74      366.42      8.59 o 
   1  -4   3       82.25       83.76      1.36 o 
   2  -4   3        1.67        2.52      1.19 o 
   3  -4   3      107.97      110.36      2.15 o 
   4  -4   3      121.90      127.40      1.90 o 
   5  -4   3       46.95       48.84      2.01 o 
   6  -4   3        1.63        0.30      1.08 o 
   7  -4   3        0.01       -1.26      1.57 o 
   8  -4   3        5.36        2.29      2.22 o 
  -8  -3   3        2.92        8.94      2.12 o 
  -7  -3   3        1.67        3.47      2.60 o 
  -6  -3   3       21.25       16.72      2.39 o 
  -5  -3   3       11.66       12.83      1.92 o 
  -4  -3   3        0.23        0.40      0.46 o 
  -3  -3   3       17.88       23.33      2.23 o 
  -2  -3   3       35.70       37.76      1.04 o 
  -1  -3   3       48.65       55.52      1.09 o 
   0  -3   3       11.54       11.97      0.98 o 
   1  -3   3      728.19      679.70      7.60 o 
   2  -3   3       51.26       45.64      0.96 o 
   3  -3   3       60.57       62.05      1.55 o 
   4  -3   3       62.61       59.79      1.29 o 
   5  -3   3       18.45       18.87      1.55 o 
   6  -3   3       62.02       67.71      2.25 o 
   7  -3   3       17.45       15.10      1.54 o 
   8  -3   3        1.35        1.88      2.27 o 
  -8  -2   3        0.07        0.30      1.76 o 
  -7  -2   3        1.43        1.99      1.62 o 
  -6  -2   3       36.21       34.37      2.72 o 
  -5  -2   3       27.01       24.54      2.01 o 
  -4  -2   3      167.33      176.28      3.02 o 
  -3  -2   3       12.03       15.94      1.05 o 
  -2  -2   3      126.34      142.82      1.62 o 
  -1  -2   3      361.31      332.85      4.38 o 
   0  -2   3     2254.25     2132.97     32.79 o 
   1  -2   3     2610.97     2428.53     39.22 o 
   2  -2   3        3.29        3.59      0.87 o 
   3  -2   3       15.87       14.20      0.84 o 
   4  -2   3       91.55       85.56      1.99 o 
   5  -2   3       59.50       56.00      2.39 o 
   6  -2   3       51.33       49.34      1.83 o 
   7  -2   3        0.14       -1.09      1.09 o 
   8  -2   3        6.19       10.42      4.66 o 
  -8  -1   3        0.02       -1.72      1.80 o 
  -7  -1   3        0.34        2.12      0.89 o 
  -6  -1   3       39.99       39.68      1.79 o 
  -5  -1   3       97.62       92.31      8.03 o 
  -4  -1   3      184.10      193.56      6.47 o 
  -3  -1   3      265.92      278.28      2.14 o 
  -2  -1   3        0.00       -0.14      1.09 o 
  -1  -1   3      147.65      130.22      3.58 o 
   0  -1   3     8621.63     7168.97    181.09 o 
   1  -1   3        0.17       -0.27      0.44 o 
   2  -1   3      444.23      454.77      5.52 o 
   3  -1   3       36.61       38.56      1.32 o 
   4  -1   3       42.08       47.76      1.92 o 
   5  -1   3       93.09       82.60      3.00 o 
   6  -1   3        0.93        0.85      1.03 o 
   7  -1   3        4.45        3.42      1.04 o 
   8  -1   3        0.48        2.24      1.59 o 
  -8   0   3       16.03       16.86      1.63 o 
  -7   0   3        6.31        5.41      1.12 o 
  -6   0   3      111.05      120.23      2.71 o 
  -5   0   3        0.00        0.65      0.99 o 
  -4   0   3      667.93      663.21      8.60 o 
  -3   0   3       49.43       50.55      0.78 o 
  -2   0   3      729.53      712.05      6.18 o 
  -1   0   3     1842.99     1675.78     19.53 o 
   0   0   3       50.00       51.96      0.78 o 
   1   0   3     2295.96     2220.66     34.93 o 
   2   0   3      220.28      232.52      2.70 o 
   3   0   3      123.89      130.07      2.36 o 
   4   0   3      161.25      165.95      4.07 o 
   5   0   3        3.69        4.31      1.45 o 
   6   0   3        0.65        0.49      1.06 o 
   7   0   3        0.30        1.18      1.29 o 
   8   0   3        6.15        4.59      1.85 o 
  -8   1   3        4.69        1.76      1.31 o 
  -7   1   3       74.46       71.07      2.37 o 
  -6   1   3      132.44      131.48      3.59 o 
  -5   1   3       22.10       25.89      1.75 o 
  -4   1   3      798.79      791.22      8.76 o 
  -3   1   3        0.24        0.08      0.42 o 
  -2   1   3      564.63      583.83     20.17 o 
  -1   1   3      359.36      354.21      7.45 o 
   0   1   3    11413.40     9381.49    271.28 o 
   1   1   3      528.75      485.87      6.81 o 
   2   1   3      216.87      236.26      4.61 o 
   3   1   3      894.96      922.30     18.40 o 
   4   1   3        7.10        7.02      1.40 o 
   5   1   3       41.25       34.51      2.43 o 
   6   1   3        2.11        2.83      1.01 o 
   7   1   3        1.37        1.10      1.07 o 
   8   1   3        1.39        3.19      2.23 o 
  -8   2   3        0.00        3.41      2.09 o 
  -7   2   3       41.89       39.15      1.86 o 
  -6   2   3      103.13       98.56      1.71 o 
  -5   2   3      252.64      253.91      4.77 o 
  -4   2   3      424.08      453.25      4.81 o 
  -3   2   3      444.75      442.01      9.65 o 
  -2   2   3     1166.24     1143.42     10.14 o 
  -1   2   3     1777.67     1676.85     16.50 o 
   0   2   3      601.61      584.13      5.41 o 
   1   2   3        5.37        4.84      0.40 o 
   2   2   3      120.06      132.75      2.02 o 
   3   2   3      393.20      403.04     10.40 o 
   4   2   3       69.59       74.64      4.73 o 
   5   2   3       77.77       86.96      3.75 o 
   6   2   3        3.61        2.33      0.67 o 
   7   2   3        1.32        0.96      1.49 o 
  -8   3   3        0.69       -0.71      1.20 o 
  -7   3   3       17.06       17.13      1.18 o 
  -6   3   3       62.75       66.52      2.81 o 
  -5   3   3       41.36       39.56      0.91 o 
  -4   3   3      641.47      645.71      6.67 o 
  -3   3   3       34.68       41.11      1.05 o 
  -2   3   3       61.12       61.67      1.08 o 
  -1   3   3      402.46      392.97      2.99 o 
   0   3   3       82.10       78.50      0.79 o 
   1   3   3      101.97       85.66      1.26 o 
   2   3   3      327.41      330.95      3.50 o 
   3   3   3        6.03        5.32      5.69 o 
   4   3   3        1.37        2.67      1.45 o 
   5   3   3      139.53      139.65      2.33 o 
   6   3   3        4.82        2.48      1.64 o 
   7   3   3        0.00        0.52      1.92 o 
  -8   4   3       11.52       10.40      4.35 o 
  -7   4   3       28.48       27.55      5.06 o 
  -6   4   3       97.23       94.55      1.93 o 
  -5   4   3        1.67        1.67      0.52 o 
  -4   4   3       39.10       39.33      3.00 o 
  -3   4   3       56.42       70.83      2.53 o 
  -2   4   3       16.53       17.08      0.48 o 
  -1   4   3      304.45      323.36      2.79 o 
   0   4   3      152.07      147.11      1.43 o 
   1   4   3      165.65      167.35      2.30 o 
   2   4   3        1.58        2.34      1.10 o 
   3   4   3        3.41        4.40      0.66 o 
   4   4   3      153.96      136.31      8.66 o 
   5   4   3       42.08       45.70      2.47 o 
   6   4   3        4.69        5.57      3.02 o 
   7   4   3        3.40        2.00      2.22 o 
  -8   5   3        8.60       11.00      2.86 o 
  -7   5   3        1.13        4.50      3.61 o 
  -6   5   3       23.23       21.75      0.61 o 
  -5   5   3       43.85       45.38      4.64 o 
  -4   5   3       26.89       25.47      2.06 o 
  -3   5   3       11.94       14.62      1.30 o 
  -2   5   3        0.03        0.48      0.29 o 
  -1   5   3      156.71      142.50      1.41 o 
   0   5   3       16.43       13.58      0.86 o 
   1   5   3      288.70      281.39      2.78 o 
   2   5   3       97.67      108.85      1.88 o 
   3   5   3      126.28      140.85      5.24 o 
   4   5   3      149.66      158.34     15.78 o 
   5   5   3        1.05        1.42      1.68 o 
   6   5   3       19.96       16.84      2.83 o 
   7   5   3        1.70        2.45      2.00 o 
  -8   6   3        0.42        1.03      2.34 o 
  -7   6   3       10.21       10.02      2.72 o 
  -6   6   3       73.38       72.82      4.17 o 
  -5   6   3       37.59       41.11      4.96 o 
  -4   6   3       16.04       17.09      2.06 o 
  -3   6   3        3.84        3.28      2.29 o 
  -2   6   3      252.34      247.31      4.64 o 
  -1   6   3      187.52      184.93      3.56 o 
   0   6   3       36.50       40.20      0.93 o 
   1   6   3      131.11      131.92      3.03 o 
   2   6   3       31.82       32.50      0.82 o 
   3   6   3      124.01      132.95      4.19 o 
   4   6   3      245.01      236.16      8.43 o 
   5   6   3        3.80        6.11      1.71 o 
   6   6   3       17.12       15.89      2.96 o 
  -7   7   3       20.39       18.50      3.32 o 
  -6   7   3       20.63       18.54      2.95 o 
  -5   7   3      122.69      140.81      8.76 o 
  -4   7   3       15.39       15.36      2.25 o 
  -3   7   3      399.45      425.52     13.63 o 
  -2   7   3     1114.12     1067.10     11.84 o 
  -1   7   3       94.80      101.76      1.85 o 
   0   7   3        4.61        4.49      0.48 o 
   1   7   3      222.56      233.58      2.43 o 
   2   7   3      169.51      170.83      7.87 o 
   3   7   3      134.80      139.08      3.59 o 
   4   7   3       54.93       55.88      3.33 o 
   5   7   3       33.71       41.01      3.84 o 
   6   7   3        0.76        3.20      2.45 o 
  -6   8   3        6.83        7.07      2.62 o 
  -5   8   3        6.09        9.79      4.12 o 
  -4   8   3       81.74       76.70      6.60 o 
  -3   8   3      101.90      109.90      6.60 o 
  -2   8   3       44.32       40.82      0.75 o 
  -1   8   3       25.76       25.04      0.79 o 
   0   8   3       21.52       23.12      0.97 o 
   1   8   3      266.42      251.93      3.44 o 
   2   8   3       19.37       20.53      2.79 o 
   3   8   3      128.32      136.68      4.45 o 
   4   8   3       41.13       39.37     11.24 o 
   5   8   3       30.79       40.08      9.06 o 
  -6   9   3        0.99        0.19      2.15 o 
  -5   9   3        0.10       -0.09      3.18 o 
  -4   9   3       13.06        9.83      4.03 o 
  -3   9   3       65.49       65.89      3.65 o 
  -2   9   3        0.50        0.81      0.54 o 
  -1   9   3        8.67        7.51      0.78 o 
   0   9   3       21.76       20.84      1.07 o 
   1   9   3      176.20      170.25      3.07 o 
   2   9   3        4.98        5.24      1.52 o 
   3   9   3        8.68        8.66      2.75 o 
   4   9   3       33.02       32.79      4.35 o 
   5   9   3        1.48        2.36      1.94 o 
  -6  10   3        0.12        0.33      2.39 o 
  -5  10   3       15.72       18.87      3.37 o 
  -4  10   3       18.88       20.37      3.09 o 
  -3  10   3       13.98       18.17      2.62 o 
  -2  10   3       11.25       11.26      2.31 o 
  -1  10   3        5.11        8.34      1.10 o 
   0  10   3        0.28        0.75      0.85 o 
   1  10   3        2.81        3.76      1.01 o 
   2  10   3        0.35        0.57      1.33 o 
   3  10   3       19.42       25.01      9.08 o 
   4  10   3        6.87        4.50      1.87 o 
  -5  11   3        0.19       -2.53      2.62 o 
  -4  11   3        2.24        2.67      2.34 o 
  -3  11   3        9.95       15.08      2.76 o 
  -2  11   3       15.38       14.46      3.96 o 
  -1  11   3       20.68       17.77      3.01 o 
   0  11   3        0.11        1.02      1.23 o 
   1  11   3        2.74        2.87      1.23 o 
   2  11   3        8.44        7.80      1.61 o 
   3  11   3        0.22        7.02      2.58 o 
  -5  12   3        0.83        4.26      3.04 o 
  -4  12   3        0.00       -1.50      2.43 o 
  -3  12   3        3.56        2.86      3.89 o 
  -2  12   3        8.73        7.59      2.34 o 
  -1  12   3        0.08        0.26      0.65 o 
   0  12   3       12.18       11.45      1.53 o 
   1  12   3        9.76        7.17      1.28 o 
   2  12   3       13.42       17.70      2.79 o 
  -3  13   3        7.14        5.15      2.67 o 
  -2  13   3       10.07       11.66      4.64 o 
  -1  13   3        1.16        4.78      2.20 o 
   0  13   3        2.35        3.00      1.15 o 
   1  13   3       44.31       59.30      3.24 o 
   0 -14   4        4.07        8.72      2.07 o 
   1 -14   4        0.11        1.66      1.85 o 
   2 -14   4        0.01        1.34      1.26 o 
  -2 -13   4       15.12       19.90      3.18 o 
  -1 -13   4       10.37       12.06      1.61 o 
   0 -13   4        0.39       -0.24      1.35 o 
   1 -13   4        0.83       -1.19      1.30 o 
   2 -13   4        9.42       12.00      2.32 o 
   3 -13   4       32.30       39.24      4.35 o 
  -3 -12   4        5.66        6.51      2.76 o 
  -2 -12   4       27.92       22.75     12.43 o 
  -1 -12   4        7.32        6.56      1.41 o 
   0 -12   4       30.94       27.76      2.05 o 
   1 -12   4       27.78       36.52      2.18 o 
   2 -12   4       18.79       16.50      2.95 o 
   3 -12   4       13.19       12.31      1.32 o 
   4 -12   4       15.50       17.65      3.56 o 
   5 -12   4       16.98       21.17      4.35 o 
  -4 -11   4        0.42       -0.23      2.25 o 
  -3 -11   4        7.78        1.69      3.65 o 
  -2 -11   4        8.19        7.17      1.42 o 
  -1 -11   4      209.36      207.71      4.80 o 
   0 -11   4       12.94       10.98      1.71 o 
   1 -11   4        0.12        0.02      0.79 o 
   2 -11   4        1.53        1.22      1.05 o 
   3 -11   4        0.83        1.45      0.79 o 
   4 -11   4       33.20       33.63      4.52 o 
   6 -11   4        0.13       -2.01      5.24 o 
  -5 -10   4        7.31        9.37      5.62 o 
  -4 -10   4        4.05       -0.09      2.01 o 
  -3 -10   4       57.52       50.33      8.08 o 
  -2 -10   4      112.07      105.56      2.07 o 
  -1 -10   4       58.33       56.15      2.20 o 
   0 -10   4        0.93        1.52      1.10 o 
   1 -10   4       34.89       29.08      3.25 o 
   2 -10   4        5.43        6.55      1.19 o 
   3 -10   4        1.90        2.54      0.84 o 
   4 -10   4       31.99       31.08      1.53 o 
   5 -10   4       86.06       85.92      4.50 o 
   6 -10   4        0.89        2.72      2.86 o 
  -5  -9   4        5.09        0.94      2.48 o 
  -4  -9   4       16.46       13.77      4.78 o 
  -3  -9   4       42.28       37.97      5.85 o 
  -2  -9   4      324.35      322.64     11.73 o 
  -1  -9   4       30.59       32.78      1.96 o 
   0  -9   4        0.10       -0.98      0.98 o 
   1  -9   4       64.35       58.77      1.60 o 
   2  -9   4      217.60      221.74      3.83 o 
   3  -9   4      373.93      367.52      5.47 o 
   4  -9   4        2.47        2.65      1.06 o 
   5  -9   4      107.23      116.92      5.70 o 
   6  -9   4       14.33       13.25      5.57 o 
  -6  -8   4        0.55        2.90      2.90 o 
  -5  -8   4        0.57        2.06      2.34 o 
  -4  -8   4       58.00       50.15      3.93 o 
  -3  -8   4       25.72       23.72      1.04 o 
  -2  -8   4        0.50        2.08      1.25 o 
  -1  -8   4        0.30        1.92      1.90 o 
   0  -8   4        3.58        3.22      0.98 o 
   1  -8   4      401.03      399.70      6.09 o 
   2  -8   4      529.01      511.77      7.46 o 
   3  -8   4       50.01       47.64      1.45 o 
   4  -8   4      120.06      111.87      2.22 o 
   5  -8   4       49.92       57.24      2.33 o 
   6  -8   4       18.89       16.20      2.01 o 
  -6  -7   4        0.47       -2.72      2.72 o 
  -5  -7   4        0.13       -0.33      1.92 o 
  -4  -7   4        0.00       -1.08      1.83 o 
  -3  -7   4       17.03       18.05      1.96 o 
  -2  -7   4        0.93        3.29      1.01 o 
  -1  -7   4      106.40      108.45      2.59 o 
   0  -7   4       30.03       29.68      7.14 o 
   1  -7   4      823.62      845.29     12.42 o 
   2  -7   4        0.06        0.23      0.68 o 
   3  -7   4        2.78        3.06      0.70 o 
   4  -7   4       80.44       79.83      2.22 o 
   5  -7   4       16.03       17.26      2.34 o 
   6  -7   4        0.76       -1.02      1.02 o 
   7  -7   4        0.99       -0.19      1.92 o 
  -7  -6   4        9.05        5.81      3.14 o 
  -6  -6   4        5.17        2.67      4.03 o 
  -5  -6   4        1.05        2.25      3.47 o 
  -4  -6   4        7.97        3.37      1.52 o 
  -3  -6   4       23.88       25.36      1.57 o 
  -2  -6   4      181.32      184.71      3.29 o 
  -1  -6   4        0.07        1.89      0.85 o 
   0  -6   4      715.95      765.12     10.20 o 
   1  -6   4      159.77      148.13      2.43 o 
   2  -6   4       78.80       78.95      1.83 o 
   3  -6   4       57.43       49.43      1.36 o 
   4  -6   4        4.03        4.89      1.76 o 
   5  -6   4       29.41       29.57      1.47 o 
   6  -6   4        3.76        3.56      1.31 o 
   7  -6   4       10.23        6.25      1.53 o 
  -7  -5   4        2.63        4.54      4.59 o 
  -6  -5   4        9.95       10.77      4.59 o 
  -5  -5   4        9.94        9.83      3.89 o 
  -4  -5   4       68.17       60.07      5.12 o 
  -3  -5   4       47.11       46.49      2.02 o 
  -2  -5   4        7.25       10.74      1.31 o 
  -1  -5   4      274.90      298.71      3.92 o 
   0  -5   4       70.67       65.10      1.57 o 
   1  -5   4      290.24      276.86      3.70 o 
   2  -5   4       25.00       27.20      0.97 o 
   3  -5   4        3.45        4.67      0.61 o 
   4  -5   4        0.01       -0.15      1.26 o 
   5  -5   4       26.85       31.50      1.26 o 
   6  -5   4       11.58        7.30      2.48 o 
   7  -5   4       25.06       20.62      2.04 o 
   8  -5   4        2.48        1.39      1.64 o 
  -7  -4   4       16.99       11.66      4.92 o 
  -6  -4   4       15.58       15.36      2.67 o 
  -5  -4   4        0.32        2.01      1.69 o 
  -4  -4   4      256.36      257.09      3.84 o 
  -3  -4   4       42.86       42.81      3.27 o 
  -2  -4   4       61.98       56.65      2.29 o 
  -1  -4   4      119.99      132.33      3.21 o 
   0  -4   4      789.61      819.15     10.28 o 
   1  -4   4       28.29       30.09      1.00 o 
   2  -4   4      465.60      500.40      6.39 o 
   3  -4   4       43.54       47.88      1.24 o 
   4  -4   4        4.27        5.20      0.86 o 
   5  -4   4       48.09       57.54      2.65 o 
   6  -4   4       22.51       21.26      2.01 o 
   7  -4   4       19.83       16.60      2.55 o 
   8  -4   4        8.00       13.03      1.90 o 
  -8  -3   4        0.44       -0.20      2.08 o 
  -7  -3   4        2.46        3.42      3.70 o 
  -6  -3   4       10.78        9.08      2.20 o 
  -5  -3   4        1.77        0.56      1.40 o 
  -4  -3   4        0.10        0.55      0.60 o 
  -3  -3   4       13.93       18.40      0.77 o 
  -2  -3   4      212.52      201.20      3.82 o 
  -1  -3   4       75.52       87.33      2.95 o 
   0  -3   4      953.11      979.40     12.47 o 
   1  -3   4      145.75      124.40      3.25 o 
   2  -3   4        3.04        5.93      0.68 o 
   3  -3   4       51.33       63.29      1.76 o 
   4  -3   4        0.13        0.93      1.12 o 
   5  -3   4        1.43        1.41      0.81 o 
   6  -3   4        0.99        1.64      1.36 o 
   7  -3   4        4.25        2.46      1.47 o 
   8  -3   4        1.62        2.79      1.53 o 
  -8  -2   4        2.15        1.34      1.57 o 
  -7  -2   4        3.09        0.42      2.90 o 
  -6  -2   4        8.16        7.73      1.92 o 
  -5  -2   4        7.59        9.13      1.64 o 
  -4  -2   4       90.49       92.76      1.57 o 
  -3  -2   4      434.40      445.82      4.83 o 
  -2  -2   4      119.50      134.34      1.87 o 
  -1  -2   4      484.18      461.06      5.26 o 
   0  -2   4        5.07        4.10      0.87 o 
   1  -2   4       23.96       21.41      0.73 o 
   2  -2   4      161.98      168.72      4.54 o 
   3  -2   4       22.26       25.83      0.93 o 
   4  -2   4        3.32        2.38      0.88 o 
   5  -2   4       77.18       89.86      3.23 o 
   6  -2   4        2.46        1.36      2.48 o 
   7  -2   4        3.19        3.33      1.56 o 
   8  -2   4        0.15        1.37      1.57 o 
  -8  -1   4        2.28        3.06      1.54 o 
  -7  -1   4        2.34       -1.12      2.81 o 
  -6  -1   4        6.71        0.12      2.62 o 
  -5  -1   4        1.51        1.03      0.63 o 
  -4  -1   4      331.26      348.73      4.42 o 
  -3  -1   4       23.43       22.00      1.08 o 
  -2  -1   4      886.45      876.38     10.59 o 
  -1  -1   4       56.94       53.61      2.04 o 
   0  -1   4     2610.19     2460.04     40.46 o 
   1  -1   4      400.61      405.93      4.92 o 
   2  -1   4     1235.58     1254.75     23.86 o 
   3  -1   4        5.72        3.12      1.09 o 
   4  -1   4        5.29        4.29      1.01 o 
   5  -1   4       39.40       39.01      2.39 o 
   6  -1   4       10.07       10.40      2.01 o 
   7  -1   4       12.29       11.82      1.88 o 
   8  -1   4       12.53       17.85      4.00 o 
  -8   0   4        0.25       -0.18      0.95 o 
  -7   0   4        9.33        7.85      1.16 o 
  -6   0   4       64.28       62.73      2.67 o 
  -5   0   4       40.04       31.22      0.96 o 
  -4   0   4      247.36      222.78      4.60 o 
  -3   0   4       61.38       63.62      1.44 o 
  -2   0   4       30.82       32.30      1.51 o 
  -1   0   4     4568.46     4157.15     69.36 o 
   0   0   4      653.83      625.40      7.44 o 
   1   0   4      617.57      591.58      7.37 o 
   2   0   4      793.88      788.81     10.79 o 
   3   0   4      253.63      284.41      5.83 o 
   4   0   4      241.90      246.12      4.02 o 
   5   0   4       30.08       27.72      2.29 o 
   6   0   4        2.76        4.50      1.87 o 
   7   0   4        1.72        0.33      1.12 o 
   8   0   4       19.95       20.23      3.11 o 
  -8   1   4        7.59        4.82      1.43 o 
  -7   1   4        4.77        4.61      1.18 o 
  -6   1   4      315.94      316.14      5.00 o 
  -5   1   4      135.05      127.97      2.44 o 
  -4   1   4        9.16       10.48      0.72 o 
  -3   1   4      564.75      562.48      5.35 o 
  -2   1   4       60.81       61.61      1.33 o 
  -1   1   4       57.23       58.81      1.28 o 
   0   1   4      160.62      173.25      3.54 o 
   1   1   4      721.84      702.10      8.98 o 
   2   1   4       98.21       97.17      1.67 o 
   3   1   4       65.68       75.06      2.71 o 
   4   1   4      131.68      141.79      4.12 o 
   5   1   4        4.25        4.73      1.73 o 
   6   1   4        2.41        0.52      2.76 o 
   7   1   4        4.34        3.40      0.88 o 
  -8   2   4        0.84        0.71      0.97 o 
  -7   2   4        0.02       -0.15      0.80 o 
  -6   2   4       16.18       15.94      1.03 o 
  -5   2   4        7.01        8.22      0.84 o 
  -4   2   4       67.35       71.74      1.94 o 
  -3   2   4      506.78      536.82      4.46 o 
  -2   2   4      272.79      261.94      2.71 o 
  -1   2   4        1.20        2.21      0.46 o 
   0   2   4       73.08       81.61      1.08 o 
   1   2   4     2236.52     2123.44     36.77 o 
   2   2   4      316.65      322.21      4.24 o 
   3   2   4      147.13      154.39      5.85 o 
   4   2   4       21.63       25.10      3.51 o 
   5   2   4       12.64        4.45      1.87 o 
   6   2   4        0.66        0.49      0.65 o 
   7   2   4        2.69        2.75      2.20 o 
  -8   3   4        0.20        0.36      0.81 o 
  -7   3   4       30.67       31.01      2.42 o 
  -6   3   4        2.60        2.27      0.72 o 
  -5   3   4        3.57        3.76      0.63 o 
  -4   3   4       40.62       45.66      1.99 o 
  -3   3   4       68.35       80.20      2.66 o 
  -2   3   4      574.11      589.87      4.74 o 
  -1   3   4      661.67      627.40      8.16 o 
   0   3   4      996.97      997.20     11.30 o 
   1   3   4      122.37      125.01      1.57 o 
   2   3   4      765.74      813.37     11.64 o 
   3   3   4      143.42      146.80      4.12 o 
   4   3   4       36.79       32.92      2.58 o 
   5   3   4        3.49        0.28      1.64 o 
   6   3   4        9.55        6.07      1.04 o 
   7   3   4        5.24        4.34      3.75 o 
  -8   4   4       12.18       14.38      2.90 o 
  -7   4   4       31.85       32.44      1.93 o 
  -6   4   4        2.48        2.02      0.73 o 
  -5   4   4       35.01       38.73      1.51 o 
  -4   4   4       14.61       15.68      1.00 o 
  -3   4   4       15.27       16.28      0.33 o 
  -2   4   4       75.10       77.20      1.09 o 
  -1   4   4       37.65       36.88      0.82 o 
   0   4   4       59.75       64.17      0.93 o 
   1   4   4        0.88        1.27      0.77 o 
   2   4   4       47.25       47.33      0.99 o 
   3   4   4        3.54        2.30      0.69 o 
   4   4   4       29.27       26.60      2.90 o 
   5   4   4       57.69       42.39      9.06 o 
   6   4   4        1.76        0.81      1.94 o 
   7   4   4        0.77        1.09      1.80 o 
  -8   5   4       17.77       22.24      3.51 o 
  -7   5   4       23.64       29.74      3.28 o 
  -6   5   4       32.83       34.62      1.40 o 
  -5   5   4       87.41       90.52      6.27 o 
  -4   5   4      118.06      114.34      4.07 o 
  -3   5   4        2.29        2.65      0.86 o 
  -2   5   4        5.56        4.89      0.40 o 
  -1   5   4     1494.55     1468.10     18.27 o 
   0   5   4       10.66        9.15      0.67 o 
   1   5   4      138.26      132.57      2.33 o 
   2   5   4      149.16      140.64      2.46 o 
   3   5   4       27.23       28.21      1.52 o 
   4   5   4      114.06      109.43      2.58 o 
   5   5   4       38.21       42.28      2.71 o 
   6   5   4        4.08        3.77      2.24 o 
   7   5   4        6.23        3.09      5.01 o 
  -8   6   4       16.84       26.60      6.51 o 
  -7   6   4        8.42       17.51      3.14 o 
  -6   6   4       88.31       88.17      4.68 o 
  -5   6   4       18.74       14.56      3.93 o 
  -4   6   4        1.45        0.75      2.48 o 
  -3   6   4        0.26        0.69      1.44 o 
  -2   6   4        4.45        4.28      0.32 o 
  -1   6   4      101.65      103.71      2.95 o 
   0   6   4      138.36      144.79      2.19 o 
   1   6   4        0.20       -0.30      1.17 o 
   2   6   4       52.91       53.00      1.23 o 
   3   6   4      138.18      141.10      3.65 o 
   4   6   4       10.02       10.64      7.33 o 
   5   6   4        0.07        1.21      2.93 o 
   6   6   4        0.24        2.25      1.90 o 
  -7   7   4        4.17        7.82      2.86 o 
  -6   7   4        1.52       -1.22      3.32 o 
  -5   7   4        7.61       -0.42      2.95 o 
  -4   7   4       17.43       15.41      2.34 o 
  -3   7   4        9.76        8.38      1.54 o 
  -2   7   4      226.05      217.09      3.21 o 
  -1   7   4        7.99        7.67      0.66 o 
   0   7   4        0.00        0.16      0.55 o 
   1   7   4      128.11      133.17      2.53 o 
   2   7   4      124.32      129.11      3.86 o 
   3   7   4        4.98        5.12      1.39 o 
   4   7   4        0.08        0.56      2.22 o 
   5   7   4        8.62       12.91      3.25 o 
   6   7   4        1.50        1.40      3.51 o 
  -7   8   4       14.49       16.39      3.61 o 
  -6   8   4        7.01        6.88      4.50 o 
  -5   8   4        7.58        9.04      4.26 o 
  -4   8   4       57.69       68.13      6.32 o 
  -3   8   4       41.97       48.56      5.10 o 
  -2   8   4      158.41      151.79      4.44 o 
  -1   8   4       75.37       70.35      1.92 o 
   0   8   4        3.19        4.10      0.86 o 
   1   8   4      209.87      211.08      2.58 o 
   2   8   4        0.00       -0.30      1.64 o 
   3   8   4        4.92        7.78      1.56 o 
   4   8   4       10.15       11.57      2.41 o 
   5   8   4        2.51        1.85      2.83 o 
  -6   9   4        3.10        5.99      4.73 o 
  -5   9   4       14.41       17.23      5.20 o 
  -4   9   4        1.32       -1.92      3.37 o 
  -3   9   4       11.14        9.22      2.20 o 
  -2   9   4        4.84        3.30      1.00 o 
  -1   9   4      211.01      204.38      5.42 o 
   0   9   4       90.13       88.98      4.40 o 
   1   9   4       30.91       36.13      2.08 o 
   2   9   4       10.23       11.38      2.52 o 
   3   9   4       17.10       15.08      2.34 o 
   4   9   4       17.74       19.74      8.87 o 
   5   9   4        3.39        5.46      2.65 o 
  -6  10   4        0.23       -2.90      2.90 o 
  -5  10   4       12.79       15.97      5.43 o 
  -4  10   4        5.39        8.19      4.26 o 
  -3  10   4       25.68       33.53      3.18 o 
  -2  10   4       33.28       29.27      1.03 o 
  -1  10   4       56.55       54.40      1.34 o 
   0  10   4        3.17        3.61      1.28 o 
   1  10   4        0.81        1.71      0.80 o 
   2  10   4       22.18       12.55      2.81 o 
   3  10   4        0.05        5.24      2.97 o 
   4  10   4        0.97        0.52      1.62 o 
  -5  11   4        6.45        9.83      3.32 o 
  -4  11   4        0.02       -1.31      2.25 o 
  -3  11   4        8.08        9.79      2.62 o 
  -2  11   4        4.54        2.43      1.40 o 
  -1  11   4        0.93        1.89      1.05 o 
   0  11   4        3.97        4.25      1.88 o 
   1  11   4        0.00       -0.07      0.79 o 
   2  11   4        9.23        6.80      2.05 o 
   3  11   4       23.68       30.90      3.27 o 
  -4  12   4       13.47       23.37      3.84 o 
  -3  12   4        8.98        9.51      4.59 o 
  -2  12   4        4.10        2.62      2.15 o 
  -1  12   4       44.46       47.41      2.55 o 
   0  12   4       11.24        8.71      1.31 o 
   1  12   4        4.48        1.86      2.18 o 
   2  12   4       47.13       59.68      3.13 o 
  -3  13   4        3.49        7.49      3.00 o 
  -2  13   4        1.36       -1.64      2.29 o 
  -1  13   4        5.45        3.18      2.20 o 
   0  13   4        3.57        3.66      2.46 o 
   0 -14   5        0.78        2.18      2.04 o 
   1 -14   5        0.06        0.77      1.16 o 
   2 -14   5       16.64       15.28      3.20 o 
  -2 -13   5       12.89       15.50      5.20 o 
  -1 -13   5       11.85        7.18      2.01 o 
   0 -13   5        0.00        0.47      1.14 o 
   1 -13   5        9.23        7.78      1.94 o 
   2 -13   5       15.45       13.22      4.74 o 
   3 -13   5        1.54        2.55      1.22 o 
   4 -13   5        0.51       -0.84      2.62 o 
  -3 -12   5        1.54        4.64      4.50 o 
  -2 -12   5        3.04        1.38      2.86 o 
  -1 -12   5        5.75        2.63      1.44 o 
   0 -12   5        4.05        2.52      1.65 o 
   1 -12   5        1.13        0.60      1.19 o 
   2 -12   5        0.05       -0.25      0.92 o 
   3 -12   5       14.77       15.48      1.15 o 
   4 -12   5       13.97       19.43      3.75 o 
   5 -12   5        0.68       -1.40      2.86 o 
  -4 -11   5        0.19       -2.72      2.72 o 
  -3 -11   5        0.96        1.73      2.20 o 
  -2 -11   5        1.10        1.66      1.46 o 
  -1 -11   5        1.79        2.93      1.27 o 
   0 -11   5        1.07       -1.29      1.29 o 
   1 -11   5       18.26       16.92      7.52 o 
   2 -11   5        0.61        1.27      0.89 o 
   3 -11   5       20.17       22.89      1.61 o 
   4 -11   5        2.84        1.48      1.24 o 
   5 -11   5       28.13       30.44      4.45 o 
   6 -11   5       31.52       41.07      5.48 o 
  -5 -10   5        2.22        1.12      2.67 o 
  -4 -10   5        1.14       -2.58      4.07 o 
  -3 -10   5        4.88        4.16      1.02 o 
  -2 -10   5       24.85       22.75      2.30 o 
  -1 -10   5       27.34       23.81      2.74 o 
   0 -10   5        0.87        1.76      1.50 o 
   1 -10   5        5.80        5.54      2.11 o 
   2 -10   5       28.95       29.20      2.97 o 
   3 -10   5       22.92       22.44      2.72 o 
   4 -10   5        0.04        0.01      0.81 o 
   5 -10   5       26.78       31.94      8.34 o 
   6 -10   5       17.34       15.22      3.98 o 
  -5  -9   5       17.63       22.99      3.84 o 
  -4  -9   5        1.03        3.32      2.29 o 
  -3  -9   5      147.76      161.07      5.31 o 
  -2  -9   5      120.73      117.36      3.94 o 
  -1  -9   5        1.02        0.39      1.14 o 
   0  -9   5        1.67        3.56      1.80 o 
   1  -9   5      132.96      134.71      3.14 o 
   2  -9   5      231.91      237.93      5.33 o 
   3  -9   5      323.52      331.14      4.80 o 
   4  -9   5       53.49       58.06      2.47 o 
   5  -9   5        0.14        0.40      1.26 o 
   6  -9   5       10.49        9.64      1.67 o 
  -6  -8   5        1.23        2.62      2.86 o 
  -5  -8   5        8.76        9.32      2.95 o 
  -4  -8   5       43.07       37.74     24.40 o 
  -3  -8   5       73.96       75.44      4.48 o 
  -2  -8   5        5.93        6.70      1.53 o 
  -1  -8   5       39.09       41.36      2.76 o 
   0  -8   5       14.78       16.74      1.42 o 
   1  -8   5      325.17      333.48      5.60 o 
   2  -8   5      212.95      214.64      3.82 o 
   3  -8   5      402.72      416.38      6.42 o 
   4  -8   5       29.69       27.59      2.15 o 
   5  -8   5        0.60        1.00      1.64 o 
   6  -8   5        0.12        2.16      1.17 o 
  -6  -7   5        0.47       -1.17      4.12 o 
  -5  -7   5        2.61       -0.28      3.28 o 
  -4  -7   5       65.75       67.84      5.46 o 
  -3  -7   5       82.74       87.71      3.29 o 
  -2  -7   5       44.66       47.02      2.23 o 
  -1  -7   5        3.21        3.98      1.31 o 
   0  -7   5      195.32      218.23      3.98 o 
   1  -7   5      967.10      911.57     13.23 o 
   2  -7   5       67.29       70.80      1.88 o 
   3  -7   5      118.48      124.47      2.15 o 
   4  -7   5       24.59       23.26      1.33 o 
   5  -7   5       54.70       55.11      1.67 o 
   6  -7   5        0.24        0.90      0.91 o 
   7  -7   5        9.84        5.43      3.04 o 
  -7  -6   5        9.96        8.34      5.48 o 
  -6  -6   5        8.97        8.85      4.73 o 
  -5  -6   5      101.59      102.41      8.19 o 
  -4  -6   5      308.77      292.96      5.56 o 
  -3  -6   5      121.83      130.20      3.10 o 
  -2  -6   5        9.82        9.89      1.35 o 
  -1  -6   5       87.11       88.84      2.04 o 
   0  -6   5      257.87      269.80      3.79 o 
   1  -6   5      351.60      347.95      5.10 o 
   2  -6   5       41.98       37.50      2.41 o 
   3  -6   5      178.30      182.35      3.18 o 
   4  -6   5        2.58        1.92      0.86 o 
   5  -6   5        0.18       -0.07      0.89 o 
   6  -6   5       21.03       23.98      1.84 o 
   7  -6   5        3.88        3.00      1.69 o 
  -7  -5   5        0.55        3.14      4.40 o 
  -6  -5   5        0.60       -2.25      2.25 o 
  -5  -5   5      131.53      125.73      5.29 o 
  -4  -5   5        0.01       -0.47      0.47 o 
  -3  -5   5       39.86       35.18      1.61 o 
  -2  -5   5       24.67       27.04      5.53 o 
  -1  -5   5       95.93       82.12      5.31 o 
   0  -5   5        3.15        2.43      1.09 o 
   1  -5   5       47.43       54.43      1.50 o 
   2  -5   5       90.85       93.20      2.13 o 
   3  -5   5       24.41       23.15      2.13 o 
   4  -5   5       21.54       17.34      1.72 o 
   5  -5   5       32.57       28.06      1.64 o 
   6  -5   5        1.84        1.26      1.36 o 
   7  -5   5        1.01        0.75      1.61 o 
  -7  -4   5        0.28       10.77      4.87 o 
  -6  -4   5       44.93       47.20      3.65 o 
  -5  -4   5       17.13       19.28      2.15 o 
  -4  -4   5      106.32      100.27      1.79 o 
  -3  -4   5        2.85        1.03      0.63 o 
  -2  -4   5       78.86       81.48      2.90 o 
  -1  -4   5       39.79       46.77      1.52 o 
   0  -4   5      484.80      509.30      6.37 o 
   1  -4   5      606.12      614.05     13.35 o 
   2  -4   5      323.21      320.66      4.06 o 
   3  -4   5      146.18      150.84      2.75 o 
   4  -4   5       17.38       25.24      2.76 o 
   5  -4   5       49.85       44.60      1.99 o 
   6  -4   5        4.57        3.42      2.58 o 
   7  -4   5        0.74        2.34      3.04 o 
   8  -4   5        6.27        7.91      4.07 o 
  -8  -3   5        0.38        1.60      2.13 o 
  -7  -3   5        1.97        2.86      3.65 o 
  -6  -3   5        0.46       -1.08      1.69 o 
  -5  -3   5       47.11       38.64      2.41 o 
  -4  -3   5       33.67       37.09      1.18 o 
  -3  -3   5        1.24        1.60      1.06 o 
  -2  -3   5        0.03        1.06      0.76 o 
  -1  -3   5      547.52      545.93      7.43 o 
   0  -3   5      327.79      320.92      4.38 o 
   1  -3   5      157.69      179.65      2.37 o 
   2  -3   5        3.68        3.09      1.01 o 
   3  -3   5      296.85      320.81      8.01 o 
   4  -3   5       15.54       12.39      1.22 o 
   5  -3   5      190.21      178.76      4.06 o 
   6  -3   5       16.58       10.35      3.18 o 
   7  -3   5       13.02       10.96      3.89 o 
   8  -3   5        8.38        4.21      4.12 o 
  -8  -2   5        1.61        0.52      1.49 o 
  -7  -2   5        0.02        1.31      3.09 o 
  -6  -2   5        0.12        0.61      2.48 o 
  -5  -2   5        2.12        3.13      0.91 o 
  -4  -2   5       10.29       10.72      0.92 o 
  -3  -2   5        1.91        3.09      0.50 o 
  -2  -2   5       10.32        4.37      1.24 o 
  -1  -2   5      528.48      540.07      7.03 o 
   0  -2   5      126.39      123.17      2.10 o 
   1  -2   5     1362.02     1313.54     19.27 o 
   2  -2   5       33.88       40.27      1.94 o 
   3  -2   5      103.63      102.07      2.28 o 
   4  -2   5      151.82      142.93      2.73 o 
   5  -2   5       49.66       52.13      2.30 o 
   6  -2   5       23.34       22.95      4.17 o 
   7  -2   5        5.69        3.98      3.61 o 
   8  -2   5        5.26        3.52      1.81 o 
  -8  -1   5        4.27       10.57      3.07 o 
  -7  -1   5        0.02       -1.73      1.73 o 
  -6  -1   5       29.06       31.23      3.93 o 
  -5  -1   5       40.32       45.83      4.82 o 
  -4  -1   5       88.79       79.74      2.86 o 
  -3  -1   5       19.97       20.71      0.65 o 
  -2  -1   5        7.01        9.15      0.68 o 
  -1  -1   5       12.49       12.23      1.45 o 
   0  -1   5        0.43       -0.33      1.03 o 
   1  -1   5        1.47        2.96      0.56 o 
   2  -1   5       25.29       28.58      0.99 o 
   3  -1   5        8.22        8.96      1.12 o 
   4  -1   5        5.74        7.26      1.01 o 
   5  -1   5       23.87       19.67      3.56 o 
   6  -1   5        7.41        5.01      3.28 o 
   7  -1   5        5.26        1.78      2.06 o 
   8  -1   5        9.05        8.25      2.62 o 
  -8   0   5       49.35       58.00      2.72 o 
  -7   0   5       62.69       50.97     28.73 o 
  -6   0   5       24.25       27.19      1.39 o 
  -5   0   5      104.21       96.78      2.09 o 
  -4   0   5       32.33       33.62      0.93 o 
  -3   0   5       29.30       28.04      0.79 o 
  -2   0   5        1.17        1.07      0.42 o 
  -1   0   5     3220.79     3014.75     54.64 o 
   0   0   5      158.79      148.14      2.51 o 
   1   0   5       35.61       39.56      1.19 o 
   2   0   5       73.79       79.41      1.84 o 
   3   0   5        5.02        5.25      1.01 o 
   4   0   5      215.53      213.64      4.51 o 
   5   0   5        6.82        7.82      1.83 o 
   6   0   5       60.95       68.09      3.98 o 
   7   0   5        2.39        2.12      1.16 o 
  -8   1   5       43.30       43.20      3.30 o 
  -7   1   5        5.28        2.94      1.13 o 
  -6   1   5      136.52      142.45      3.45 o 
  -5   1   5       58.10       51.41      1.23 o 
  -4   1   5      265.35      263.71      2.84 o 
  -3   1   5        4.04        4.99      0.48 o 
  -2   1   5       17.52       20.14      1.59 o 
  -1   1   5      470.49      457.37      4.11 o 
   0   1   5      718.06      736.55      8.84 o 
   1   1   5      278.01      280.58      5.10 o 
   2   1   5      296.70      342.16      5.07 o 
   3   1   5      230.93      250.59      4.57 o 
   4   1   5       34.91       37.51      2.43 o 
   5   1   5       91.59       80.17      3.89 o 
   6   1   5        3.80        6.37      2.20 o 
   7   1   5        0.08       -0.26      1.66 o 
  -8   2   5        6.37        7.85      1.41 o 
  -7   2   5        4.78        2.88      1.35 o 
  -6   2   5        0.14        1.08      1.19 o 
  -5   2   5       31.83       27.86      1.81 o 
  -4   2   5       24.60       28.08      1.81 o 
  -3   2   5       23.26       23.93      0.75 o 
  -2   2   5      651.77      651.55     13.32 o 
  -1   2   5      863.53      855.47      8.78 o 
   0   2   5       12.73       12.96      1.61 o 
   1   2   5       13.69       20.73      4.94 o 
   2   2   5      519.12      576.61      9.62 o 
   3   2   5        0.00        0.37      0.78 o 
   4   2   5        0.00       -1.50      2.43 o 
   5   2   5       38.87       34.51      4.96 o 
   6   2   5        5.21        4.87      2.29 o 
   7   2   5        1.72        0.79      1.68 o 
  -8   3   5       13.15       20.18      4.82 o 
  -7   3   5        9.79        7.69      1.25 o 
  -6   3   5        0.47        0.63      0.55 o 
  -5   3   5        4.90        4.51      0.91 o 
  -4   3   5        1.99        3.07      0.54 o 
  -3   3   5        2.44        2.67      0.53 o 
  -2   3   5      231.18      247.88      3.35 o 
  -1   3   5      943.93      903.72      8.51 o 
   0   3   5        4.84        4.39      0.49 o 
   1   3   5      632.08      649.42      7.50 o 
   2   3   5       42.73       42.83      1.01 o 
   3   3   5       33.96       25.85      2.11 o 
   4   3   5        2.04       -0.14      1.40 o 
   5   3   5      102.90       93.33      4.78 o 
   6   3   5        0.55        2.06      3.70 o 
   7   3   5        1.60        1.82      1.88 o 
  -8   4   5        3.29        4.59      2.43 o 
  -7   4   5       19.90       17.16      2.74 o 
  -6   4   5        4.32        5.20      0.77 o 
  -5   4   5       42.51       41.30      0.94 o 
  -4   4   5      107.43      116.60      1.76 o 
  -3   4   5        0.96        1.92      0.34 o 
  -2   4   5        9.19        9.69      0.39 o 
  -1   4   5      162.21      164.51      2.99 o 
   0   4   5        0.27        0.98      0.54 o 
   1   4   5      268.95      283.05      3.72 o 
   2   4   5       15.06       15.91      1.09 o 
   3   4   5        1.08        0.55      0.76 o 
   4   4   5       74.73       74.84      3.25 o 
   5   4   5       19.20       22.25      0.81 o 
   6   4   5        1.10        1.57      1.70 o 
   7   4   5        3.84        9.41      4.15 o 
  -8   5   5        0.32        0.37      2.15 o 
  -7   5   5       27.41       33.76      3.65 o 
  -6   5   5        0.19        0.21      0.35 o 
  -5   5   5       29.55       22.85      4.26 o 
  -4   5   5      279.75      263.30     12.76 o 
  -3   5   5       37.61       34.34      0.70 o 
  -2   5   5       32.82       33.52      0.60 o 
  -1   5   5      254.64      259.18      2.43 o 
   0   5   5       57.89       58.26      1.09 o 
   1   5   5       67.48       69.63      2.26 o 
   2   5   5        5.14        5.05      0.97 o 
   3   5   5        0.00        2.11      2.22 o 
   4   5   5        0.63        1.01      1.33 o 
   5   5   5       20.47       20.23      3.18 o 
   6   5   5        0.20        1.18      2.20 o 
  -7   6   5       16.70       24.49      3.56 o 
  -6   6   5        1.44        1.26      3.32 o 
  -5   6   5       14.66       14.56      4.12 o 
  -4   6   5       58.72       60.55      2.73 o 
  -3   6   5        8.58        8.04      1.19 o 
  -2   6   5        1.44        2.16      0.66 o 
  -1   6   5      686.29      702.04      9.48 o 
   0   6   5       31.87       30.34      1.22 o 
   1   6   5        8.93        8.17      0.81 o 
   2   6   5      119.86      123.10      2.39 o 
   3   6   5      182.58      181.98      2.82 o 
   4   6   5       56.57       53.26      3.54 o 
   5   6   5       26.14       27.56      4.94 o 
   6   6   5       12.06       17.25      2.71 o 
  -7   7   5        0.00       -2.29      2.53 o 
  -6   7   5        0.39       -3.98      3.98 o 
  -5   7   5       10.69        9.13      2.43 o 
  -4   7   5        0.33        1.31      1.78 o 
  -3   7   5        6.06        7.95      2.18 o 
  -2   7   5      274.08      272.54      2.83 o 
  -1   7   5     1085.94     1050.07     15.38 o 
   0   7   5        3.49        5.24      0.74 o 
   1   7   5      219.67      216.18      3.99 o 
   2   7   5      536.33      530.80     16.04 o 
   3   7   5        0.18       -0.77      0.78 o 
   4   7   5        2.83        4.17      1.70 o 
   5   7   5        9.82       11.26      6.49 o 
  -7   8   5       14.14       15.45      3.75 o 
  -6   8   5        1.55        4.31      4.21 o 
  -5   8   5       12.20       15.50      2.95 o 
  -4   8   5       65.52       71.18      4.26 o 
  -3   8   5      162.97      182.37      5.15 o 
  -2   8   5        1.17        1.44      0.30 o 
  -1   8   5       81.56       74.39      1.21 o 
   0   8   5        0.04        0.61      0.61 o 
   1   8   5       66.06       69.82      2.03 o 
   2   8   5        0.04       -0.79      0.99 o 
   3   8   5        7.14        6.00      1.94 o 
   4   8   5        7.34        7.50      1.92 o 
   5   8   5        0.55        1.16      2.16 o 
  -6   9   5        0.11        0.61      4.03 o 
  -5   9   5        7.99        5.01      2.62 o 
  -4   9   5        5.37        6.42      3.98 o 
  -3   9   5        3.64        5.34      2.11 o 
  -2   9   5        0.15        0.85      0.61 o 
  -1   9   5       48.73       51.91      2.41 o 
   0   9   5       59.21       62.26      1.84 o 
   1   9   5       41.05       42.07      3.30 o 
   2   9   5       52.60       52.68      6.20 o 
   3   9   5       14.11       15.17      2.53 o 
   4   9   5        0.63        1.16      2.76 o 
  -6  10   5       16.54       13.16      6.27 o 
  -5  10   5        3.28        3.32      4.50 o 
  -4  10   5        2.56        2.29      3.89 o 
  -3  10   5       34.11       37.23      3.51 o 
  -2  10   5        6.14        3.46      0.95 o 
  -1  10   5       29.14       26.89      1.49 o 
   0  10   5        6.10        6.91      1.21 o 
   1  10   5        1.26        2.06      1.12 o 
   2  10   5        6.33        8.23      1.91 o 
   3  10   5        4.65        7.47      2.20 o 
   4  10   5        0.49       -0.26      1.98 o 
  -5  11   5        1.09       -1.12      4.45 o 
  -4  11   5        1.01        2.06      2.48 o 
  -3  11   5        0.45        1.59      2.20 o 
  -2  11   5       18.30       17.79      4.64 o 
  -1  11   5        1.13        1.40      0.84 o 
   0  11   5        1.81        2.39      1.06 o 
   1  11   5       12.65       11.94      1.60 o 
   2  11   5        0.67       -1.25      1.41 o 
   3  11   5        5.81        4.13      7.42 o 
  -4  12   5        0.01       -2.90      2.90 o 
  -3  12   5        0.04        1.45      2.34 o 
  -2  12   5        0.62        1.03      2.11 o 
  -1  12   5        0.51        0.75      0.93 o 
   0  12   5        6.10        6.96      1.13 o 
   1  12   5        0.04        0.80      1.48 o 
   0 -14   6       24.61       27.86      2.43 o 
   1 -14   6        3.81        6.40      1.81 o 
  -2 -13   6        0.58        1.92      4.07 o 
  -1 -13   6       12.13       16.31      2.21 o 
   0 -13   6       29.83       33.54      2.40 o 
   1 -13   6        7.67        9.98      1.85 o 
   2 -13   6       29.82       35.78      6.67 o 
   3 -13   6       23.73       28.51      3.76 o 
   4 -13   6        4.67        3.84      3.09 o 
  -3 -12   6        9.24       11.24      3.23 o 
  -2 -12   6        0.66        0.13      1.17 o 
  -1 -12   6       10.43       11.38      1.80 o 
   0 -12   6       32.56       38.16      5.24 o 
   1 -12   6       24.12       21.06      2.10 o 
   2 -12   6        4.62        2.26      2.15 o 
   3 -12   6        0.25        0.44      1.60 o 
   4 -12   6        0.00       -0.29      0.99 o 
   5 -12   6       14.85       18.96      4.31 o 
  -4 -11   6        0.65       -1.87      4.40 o 
  -3 -11   6        5.38        2.45      1.70 o 
  -2 -11   6        1.13        0.99      2.58 o 
  -1 -11   6        3.10        3.47      2.32 o 
   0 -11   6        3.27        3.79      1.24 o 
   1 -11   6       13.22       13.10      1.41 o 
   2 -11   6       18.08       15.78      1.67 o 
   3 -11   6        7.09        8.39      1.45 o 
   4 -11   6       38.89       43.50      2.85 o 
   5 -11   6       15.24       10.63      2.90 o 
  -5 -10   6        1.35       -1.55      2.81 o 
  -4 -10   6        0.43        0.33      2.20 o 
  -3 -10   6        0.00        1.30      1.49 o 
  -2 -10   6       34.67       32.36      3.64 o 
  -1 -10   6       16.27       16.49      2.02 o 
   0 -10   6       34.31       31.99      1.75 o 
   1 -10   6       55.01       51.56      1.95 o 
   2 -10   6        4.86        5.43      1.30 o 
   3 -10   6        6.21        8.52      1.84 o 
   4 -10   6       62.33       69.92      3.21 o 
   5 -10   6        3.90        2.31      2.41 o 
   6 -10   6       15.34       21.31      4.54 o 
  -5  -9   6        3.36        2.06      2.67 o 
  -4  -9   6        0.13       -1.62      1.90 o 
  -3  -9   6       15.75       13.91      2.26 o 
  -2  -9   6       78.55       73.51      3.33 o 
  -1  -9   6      300.59      287.90      7.74 o 
   0  -9   6       44.44       43.13      2.08 o 
   1  -9   6       30.66       29.24      1.84 o 
   2  -9   6        2.29        4.29      1.16 o 
   3  -9   6       11.64       13.63      2.08 o 
   4  -9   6       26.71       24.85      1.83 o 
   5  -9   6       31.39       31.38      2.72 o 
   6  -9   6        0.00        0.68      1.66 o 
  -6  -8   6        3.30       -0.56      4.35 o 
  -5  -8   6        0.75        3.98      4.45 o 
  -4  -8   6       72.20       82.79      2.80 o 
  -3  -8   6        9.51       10.55      2.71 o 
  -2  -8   6        2.89        2.26      2.18 o 
  -1  -8   6        0.19        0.85      1.14 o 
   0  -8   6       25.07       22.73      1.68 o 
   1  -8   6       50.47       53.47      2.78 o 
   2  -8   6       33.00       35.48      1.72 o 
   3  -8   6       66.51       68.23      2.91 o 
   4  -8   6       39.19       39.62      2.41 o 
   5  -8   6      104.67      103.49      2.99 o 
   6  -8   6        0.88        1.19      1.05 o 
   7  -8   6       21.44       14.98      3.61 o 
  -6  -7   6        5.66        4.12      2.76 o 
  -5  -7   6        6.66        6.70      4.35 o 
  -4  -7   6       11.25        9.05      1.65 o 
  -3  -7   6      190.22      196.11      5.92 o 
  -2  -7   6        2.25        3.18      1.31 o 
  -1  -7   6       84.31       86.08      2.31 o 
   0  -7   6        0.00        2.69      1.08 o 
   1  -7   6      281.74      272.73      4.24 o 
   2  -7   6      317.02      317.10      5.31 o 
   3  -7   6       35.90       39.30      2.58 o 
   4  -7   6      185.02      176.79      3.23 o 
   5  -7   6       44.71       47.55      4.54 o 
   6  -7   6       51.64       51.72      2.10 o 
   7  -7   6        5.63        4.03      1.92 o 
  -7  -6   6        1.24        2.39      2.81 o 
  -6  -6   6       11.28       12.13      3.04 o 
  -5  -6   6        1.50        1.34      0.88 o 
  -4  -6   6       58.17       57.22      1.52 o 
  -3  -6   6      145.26      142.98      5.18 o 
  -2  -6   6       28.90       27.60      1.82 o 
  -1  -6   6       22.87       23.84      1.50 o 
   0  -6   6       50.72       47.71      1.52 o 
   1  -6   6      115.06      126.71      2.74 o 
   2  -6   6        1.68        1.18      1.17 o 
   3  -6   6       51.13       57.64      2.06 o 
   4  -6   6       73.86       72.12      3.04 o 
   5  -6   6       11.57       10.49      1.42 o 
   6  -6   6       16.10       15.97      2.48 o 
   7  -6   6       12.31        8.43      3.65 o 
  -7  -5   6        2.15       -1.31      2.43 o 
  -6  -5   6       37.14       40.79      3.84 o 
  -5  -5   6      112.91      109.27      7.25 o 
  -4  -5   6       22.32       23.69      1.32 o 
  -3  -5   6        1.14       -0.57      1.10 o 
  -2  -5   6       35.12       33.36      5.03 o 
  -1  -5   6      183.66      204.12      6.18 o 
   0  -5   6      126.45      138.72      3.98 o 
   1  -5   6       78.12       87.23      3.58 o 
   2  -5   6       20.39       18.62      1.25 o 
   3  -5   6        0.57        0.70      0.87 o 
   4  -5   6       20.39       22.87      1.26 o 
   5  -5   6        8.40        7.38      2.32 o 
   6  -5   6        3.03        3.45      1.42 o 
   7  -5   6        3.52        3.84      1.97 o 
  -7  -4   6       13.81       17.70      3.23 o 
  -6  -4   6       18.18       17.19      2.67 o 
  -5  -4   6        9.15        8.77      1.06 o 
  -4  -4   6      122.19      122.21      1.89 o 
  -3  -4   6      173.88      160.99      4.52 o 
  -2  -4   6       98.15      105.74      2.22 o 
  -1  -4   6        5.47        5.29      0.79 o 
   0  -4   6     1715.13     1804.69     30.58 o 
   1  -4   6      164.09      170.77      2.96 o 
   2  -4   6      123.80      141.87      2.78 o 
   3  -4   6        1.81        1.87      0.93 o 
   4  -4   6       38.70       39.60      1.52 o 
   5  -4   6        6.56        9.88      1.45 o 
   6  -4   6        0.43        2.08      1.16 o 
   7  -4   6       10.19        5.10      2.15 o 
  -7  -3   6       10.13       13.67      4.64 o 
  -6  -3   6        3.52        1.59      1.78 o 
  -5  -3   6       12.19        9.23      1.21 o 
  -4  -3   6       40.33       40.62      1.47 o 
  -3  -3   6       59.68       57.76      1.13 o 
  -2  -3   6       38.95       34.86      2.00 o 
  -1  -3   6      405.90      442.89      6.41 o 
   0  -3   6      130.72      129.93      3.68 o 
   1  -3   6     1660.82     1691.77     27.69 o 
   2  -3   6      177.97      201.02      3.39 o 
   3  -3   6       39.03       31.90      1.29 o 
   4  -3   6       26.81       34.21      3.00 o 
   5  -3   6       48.09       53.61      2.51 o 
   6  -3   6        8.95       11.52      2.20 o 
   7  -3   6       10.12        6.70      2.39 o 
  -8  -2   6        1.86        7.54      4.59 o 
  -7  -2   6       13.66       16.48      4.45 o 
  -6  -2   6       43.99       41.67     14.26 o 
  -5  -2   6        0.09        1.14      0.68 o 
  -4  -2   6       50.97       48.73      1.36 o 
  -3  -2   6      213.19      199.21      4.36 o 
  -2  -2   6      191.29      198.83      3.61 o 
  -1  -2   6      903.88      979.92     14.20 o 
   0  -2   6      164.97      166.95      2.40 o 
   1  -2   6        3.86        5.04      0.70 o 
   2  -2   6       38.44       42.58      1.24 o 
   3  -2   6       24.46       27.04      1.78 o 
   4  -2   6      107.27      104.63      2.97 o 
   5  -2   6       11.69       11.81      2.86 o 
   6  -2   6       75.87       77.55      4.03 o 
   7  -2   6        0.85        0.80      1.97 o 
  -8  -1   6        2.00        3.79      2.36 o 
  -7  -1   6        1.16        1.45      1.73 o 
  -6  -1   6       20.13       16.14      1.60 o 
  -5  -1   6        0.14        0.61      0.85 o 
  -4  -1   6        0.07       -0.15      0.92 o 
  -3  -1   6       72.62       71.75      1.32 o 
  -2  -1   6        1.34        1.67      0.59 o 
  -1  -1   6     1145.55     1167.71     16.31 o 
   0  -1   6      328.65      349.55      4.77 o 
   1  -1   6      285.43      262.65      3.44 o 
   2  -1   6       64.13       67.69      1.56 o 
   3  -1   6        8.87        7.15      1.13 o 
   4  -1   6       77.41       77.65      4.05 o 
   5  -1   6      157.71      146.38      4.30 o 
   6  -1   6       69.42       70.24      4.12 o 
   7  -1   6        0.57       -1.08      3.61 o 
  -8   0   6        5.24        5.00      1.86 o 
  -7   0   6       12.64       10.02      2.06 o 
  -6   0   6       10.66       10.54      1.35 o 
  -5   0   6       94.05       89.53      2.53 o 
  -4   0   6      193.40      169.17      2.37 o 
  -3   0   6       16.90       20.09      0.79 o 
  -2   0   6      306.78      306.15      3.69 o 
  -1   0   6        3.07        4.42      0.69 o 
   0   0   6       13.55       16.65      1.85 o 
   1   0   6       67.71       71.14      1.44 o 
   2   0   6       14.51       14.44      5.88 o 
   3   0   6       29.44       32.85      2.04 o 
   4   0   6        5.38        5.28      1.62 o 
   5   0   6        1.93       -0.75      2.67 o 
   6   0   6       43.83       53.10      6.42 o 
   7   0   6        0.17       -2.48      2.48 o 
  -8   1   6        8.98        5.04      1.67 o 
  -7   1   6        2.89        1.83      1.07 o 
  -6   1   6        0.56        1.64      0.73 o 
  -5   1   6        0.66        1.08      0.53 o 
  -4   1   6        4.41        3.79      0.50 o 
  -3   1   6        6.38        7.27      0.69 o 
  -2   1   6      443.06      454.89      6.18 o 
  -1   1   6      156.90      160.02      3.58 o 
   0   1   6      233.82      237.29      5.76 o 
   1   1   6        4.00        4.16      0.91 o 
   2   1   6      134.75      138.71      5.24 o 
   3   1   6       32.15       43.43      1.96 o 
   4   1   6        2.66        4.79      1.18 o 
   5   1   6        1.84        3.65      1.87 o 
   6   1   6       46.70       50.85      4.03 o 
   7   1   6        1.35        4.07      2.67 o 
  -8   2   6        8.45        7.04      1.62 o 
  -7   2   6       14.07       10.87      4.50 o 
  -6   2   6        3.39        4.40      0.82 o 
  -5   2   6       15.64       11.98      1.01 o 
  -4   2   6        0.01       -0.26      0.50 o 
  -3   2   6       62.27       58.75      1.54 o 
  -2   2   6      256.73      249.22      3.14 o 
  -1   2   6       27.76       33.99      3.28 o 
   0   2   6       80.28       86.54      2.16 o 
   1   2   6      102.85      110.43      1.90 o 
   2   2   6      176.08      181.93      3.91 o 
   3   2   6       22.04       26.43      1.47 o 
   4   2   6        9.34        5.10      3.00 o 
   5   2   6        0.23       -1.78      3.18 o 
   6   2   6        1.05        1.97      3.79 o 
   7   2   6        1.56        1.92      2.58 o 
  -8   3   6        6.02       10.16      4.35 o 
  -7   3   6        0.10        1.10      0.84 o 
  -6   3   6        0.98        1.49      1.14 o 
  -5   3   6        3.40        4.16      1.01 o 
  -4   3   6       54.25       53.10      1.80 o 
  -3   3   6      421.28      435.24      3.93 o 
  -2   3   6       37.54       39.75      0.76 o 
  -1   3   6        8.19        7.78      0.81 o 
   0   3   6      197.03      206.77      2.54 o 
   1   3   6       38.98       39.74      1.71 o 
   2   3   6       16.64       18.57      0.90 o 
   3   3   6       45.81       43.15      1.84 o 
   4   3   6        7.12        5.76      1.97 o 
   5   3   6        1.71        4.31      2.20 o 
   6   3   6        9.08       13.02      3.09 o 
   7   3   6        0.45       -0.08      2.16 o 
  -8   4   6        0.00        4.92      2.53 o 
  -7   4   6       17.53       21.91      5.01 o 
  -6   4   6        1.82        2.27      0.74 o 
  -5   4   6        0.12       -0.34      0.46 o 
  -4   4   6        9.11       14.18      1.01 o 
  -3   4   6       22.09       22.03      0.79 o 
  -2   4   6        0.09       -0.01      0.34 o 
  -1   4   6       88.15       87.02      1.38 o 
   0   4   6        0.45        0.40      0.44 o 
   1   4   6       61.12       65.11      1.24 o 
   2   4   6      131.62      137.09      2.00 o 
   3   4   6        0.02       -0.88      1.33 o 
   4   4   6        2.97        2.96      1.29 o 
   5   4   6       67.91       53.59      3.47 o 
   6   4   6        9.00        4.78      2.86 o 
  -7   5   6        6.64       15.97      3.09 o 
  -6   5   6        1.06        0.35      0.37 o 
  -5   5   6        2.34        1.84      1.03 o 
  -4   5   6        8.98        9.46      1.44 o 
  -3   5   6       59.20       60.59      1.03 o 
  -2   5   6      200.49      193.37      2.09 o 
  -1   5   6       20.19       20.99      1.07 o 
   0   5   6       18.42       24.63      1.36 o 
   1   5   6        3.04        2.25      0.90 o 
   2   5   6       15.88       16.56      1.00 o 
   3   5   6       10.08        6.86      2.11 o 
   4   5   6       19.22       20.03      1.05 o 
   5   5   6        2.29        1.45      3.84 o 
   6   5   6        3.82        4.19      2.13 o 
  -7   6   6        1.07        0.37      2.15 o 
  -6   6   6        1.73        0.37      3.23 o 
  -5   6   6       72.88       74.96      6.46 o 
  -4   6   6        2.84        5.35      1.57 o 
  -3   6   6        0.25        0.62      0.35 o 
  -2   6   6       67.94       63.55      2.43 o 
  -1   6   6      100.06      100.20      2.49 o 
   0   6   6       32.31       32.87      1.27 o 
   1   6   6       71.20       70.30      4.05 o 
   2   6   6        3.50        2.94      1.66 o 
   3   6   6        1.67        2.15      0.84 o 
   4   6   6       47.25       51.93      2.06 o 
   5   6   6       12.41        6.71      2.57 o 
   6   6   6        0.71       -0.18      2.34 o 
  -7   7   6        0.13        1.17      4.17 o 
  -6   7   6        0.07        0.66      2.15 o 
  -5   7   6        9.43        9.51      2.67 o 
  -4   7   6       95.68      106.13      4.64 o 
  -3   7   6      239.27      241.60      5.79 o 
  -2   7   6       97.80      102.11      1.89 o 
  -1   7   6       31.32       31.09      2.27 o 
   0   7   6      225.43      233.72      6.58 o 
   1   7   6        8.34       11.46      1.08 o 
   2   7   6      211.75      218.57      5.40 o 
   3   7   6        2.24        3.88      1.64 o 
   4   7   6       12.98        9.95      3.02 o 
   5   7   6        4.64        3.41      2.00 o 
  -6   8   6        0.09        0.70      2.34 o 
  -5   8   6       23.59       22.38      3.37 o 
  -4   8   6       11.26        9.64      1.77 o 
  -3   8   6      355.77      371.49     10.25 o 
  -2   8   6      338.10      326.19      8.80 o 
  -1   8   6        3.16        2.61      0.59 o 
   0   8   6      200.78      199.68      5.03 o 
   1   8   6        3.96        2.86      2.15 o 
   2   8   6        0.01        0.41      1.09 o 
   3   8   6       39.50       41.82      3.84 o 
   4   8   6        9.22        8.02      2.51 o 
   5   8   6        3.36        2.16      2.00 o 
  -6   9   6        0.01       -3.14      3.14 o 
  -5   9   6       16.25       13.49      3.28 o 
  -4   9   6       72.00       85.46      5.20 o 
  -3   9   6       54.71       60.59      6.42 o 
  -2   9   6       43.72       41.09      2.14 o 
  -1   9   6       37.84       36.75      2.41 o 
   0   9   6        0.11       -0.81      0.81 o 
   1   9   6        7.87        7.65      1.36 o 
   2   9   6        3.15        3.02      1.12 o 
   3   9   6       30.44       33.12      2.60 o 
   4   9   6       34.60       47.82      3.38 o 
  -5  10   6        4.87        6.60      3.14 o 
  -4  10   6        4.79        7.54      4.73 o 
  -3  10   6       28.73       29.64      3.42 o 
  -2  10   6       14.44       13.46      2.77 o 
  -1  10   6        7.73        9.14      1.41 o 
   0  10   6        0.95        2.38      0.86 o 
   1  10   6        2.10        0.68      1.35 o 
   2  10   6        0.06        6.23      4.07 o 
   3  10   6       51.37       58.29      4.31 o 
  -4  11   6        6.25        5.10      4.73 o 
  -3  11   6       10.87        8.62      2.76 o 
  -2  11   6        5.79        4.40      3.84 o 
  -1  11   6        1.22        0.75      0.75 o 
   0  11   6        0.00        0.61      0.93 o 
   1  11   6        1.40        0.30      1.40 o 
   2  11   6        5.74        7.53      3.03 o 
  -3  12   6       46.96       52.35      4.87 o 
  -2  12   6       33.23       23.55      3.51 o 
  -1  12   6        2.44       -0.14      3.14 o 
   0  12   6        7.84        5.97      1.62 o 
   1  12   6       17.05       31.65      3.76 o 
  -2 -13   7       27.94       37.39      5.10 o 
  -1 -13   7       38.83       43.12      2.23 o 
   0 -13   7       12.32       18.75      2.55 o 
   1 -13   7       33.14       37.11      2.94 o 
   2 -13   7        0.67        0.14      1.16 o 
   3 -13   7        3.36        3.66      1.53 o 
  -3 -12   7        2.03        1.69      1.90 o 
  -2 -12   7        7.80       11.31      4.59 o 
  -1 -12   7        1.12        3.18      1.90 o 
   0 -12   7        5.24        7.29      5.22 o 
   1 -12   7       12.03        8.72      1.88 o 
   2 -12   7        2.05        1.85      1.47 o 
   3 -12   7        6.54        5.71      1.62 o 
   4 -12   7        0.48       -1.42      1.42 o 
  -4 -11   7        0.11       -1.31      2.67 o 
  -3 -11   7        0.20        1.95      1.74 o 
  -2 -11   7        0.94        3.81      2.70 o 
  -1 -11   7       51.04       45.02      4.12 o 
   0 -11   7       27.43       22.16      9.34 o 
   1 -11   7        3.84        5.86      1.63 o 
   2 -11   7       29.93       32.53      3.47 o 
   3 -11   7       28.45       28.97      2.96 o 
   4 -11   7        0.97        0.99      1.71 o 
   5 -11   7        0.15        0.55      1.67 o 
  -5 -10   7        0.74       -1.12      2.86 o 
  -4 -10   7        0.00        2.52      1.87 o 
  -3 -10   7        0.17        0.67      1.78 o 
  -2 -10   7        0.99        0.59      4.10 o 
  -1 -10   7      147.34      144.26      4.57 o 
   0 -10   7        5.17        6.16      3.09 o 
   1 -10   7        1.17       -0.60      1.01 o 
   2 -10   7        1.80        1.33      1.01 o 
   3 -10   7       18.83       18.69      1.87 o 
   4 -10   7        2.08        2.70      1.27 o 
   5 -10   7        2.23        1.47      1.29 o 
   6 -10   7        0.70        1.50      1.64 o 
  -5  -9   7        2.27        5.20      5.06 o 
  -4  -9   7        3.92        2.08      2.41 o 
  -3  -9   7        9.30        7.50      3.02 o 
  -2  -9   7      121.32      114.93      3.57 o 
  -1  -9   7      205.35      196.47      6.18 o 
   0  -9   7        1.85        1.30      1.28 o 
   1  -9   7      131.21      126.24      3.86 o 
   2  -9   7      129.53      141.06      4.75 o 
   3  -9   7        1.89        1.65      1.13 o 
   4  -9   7        0.02        1.21      1.05 o 
   5  -9   7        2.70        3.07      1.71 o 
   6  -9   7        0.89        2.42      1.49 o 
  -6  -8   7        1.27       -3.04      3.04 o 
  -5  -8   7        0.41        2.34      2.28 o 
  -4  -8   7       44.00       46.80      1.89 o 
  -3  -8   7        1.36        1.18      1.27 o 
  -2  -8   7      391.95      376.63      8.21 o 
  -1  -8   7       90.94       90.24      4.92 o 
   0  -8   7       12.27       12.28      1.60 o 
   1  -8   7      837.22      824.50     14.40 o 
   2  -8   7        0.55        2.13      1.13 o 
   3  -8   7        0.12        0.35      1.00 o 
   4  -8   7        0.41        1.36      1.13 o 
   5  -8   7        5.93        7.48      1.49 o 
   6  -8   7        6.79        8.10      1.42 o 
  -6  -7   7        0.23        1.31      2.58 o 
  -5  -7   7        8.92        7.42      1.95 o 
  -4  -7   7        0.83       -0.71      0.98 o 
  -3  -7   7       42.32       46.75      2.62 o 
  -2  -7   7       51.16       51.56      2.32 o 
  -1  -7   7      130.30      149.22      3.61 o 
   0  -7   7       92.57       93.83      3.71 o 
   1  -7   7       98.57       99.56      2.79 o 
   2  -7   7      205.84      201.34      4.18 o 
   3  -7   7      147.83      142.77      2.91 o 
   4  -7   7       13.54       17.80      1.63 o 
   5  -7   7       15.47       14.91      2.29 o 
   6  -7   7       12.84        8.31      2.42 o 
   7  -7   7        0.03       -0.05      1.69 o 
  -6  -6   7        6.28       12.36      3.18 o 
  -5  -6   7       52.39       50.59      2.84 o 
  -4  -6   7       13.41       12.78      1.99 o 
  -3  -6   7        1.09        2.39      1.97 o 
  -2  -6   7      158.33      164.10      4.13 o 
  -1  -6   7      607.30      575.68      8.87 o 
   0  -6   7       63.84       66.65      1.90 o 
   1  -6   7      146.56      146.68      3.30 o 
   2  -6   7       39.78       41.68      1.81 o 
   3  -6   7      110.85      104.16      3.04 o 
   4  -6   7       41.42       38.29      2.76 o 
   5  -6   7       13.82        8.34      2.14 o 
   6  -6   7       26.98       26.87      4.57 o 
   7  -6   7        0.04        3.00      3.47 o 
  -7  -5   7       13.11       14.52      3.42 o 
  -6  -5   7        2.95        2.01      2.25 o 
  -5  -5   7       51.41       45.91      1.96 o 
  -4  -5   7      204.93      205.59     11.06 o 
  -3  -5   7      165.24      160.26      4.18 o 
  -2  -5   7      170.49      161.15      7.87 o 
  -1  -5   7      270.22      256.84      4.82 o 
   0  -5   7        5.73        7.32      1.13 o 
   1  -5   7       12.05       19.03      1.14 o 
   2  -5   7       32.01       34.22      1.41 o 
   3  -5   7       56.12       62.30      6.06 o 
   4  -5   7        1.91        2.54      0.98 o 
   5  -5   7        1.86        2.23      1.08 o 
   6  -5   7       51.74       57.85      4.82 o 
   7  -5   7        1.14        5.29      3.70 o 
  -7  -4   7        1.61        5.06      2.62 o 
  -6  -4   7       10.35        8.40      1.03 o 
  -5  -4   7        2.38        0.44      0.96 o 
  -4  -4   7        7.76        7.38      0.95 o 
  -3  -4   7      532.94      523.66      6.64 o 
  -2  -4   7       55.43       52.56      2.08 o 
  -1  -4   7       87.12       86.61      1.99 o 
   0  -4   7       10.90       13.06      0.99 o 
   1  -4   7       78.95       93.14      2.33 o 
   2  -4   7      165.56      176.72      4.40 o 
   3  -4   7      239.48      253.61      8.66 o 
   4  -4   7        0.37        0.94      1.12 o 
   5  -4   7       38.75       37.56      2.72 o 
   6  -4   7       82.23       80.33      4.65 o 
   7  -4   7        1.66        0.94      3.28 o 
  -7  -3   7        1.38       -2.34      2.34 o 
  -6  -3   7        2.16        2.30      1.52 o 
  -5  -3   7        9.68        8.62      1.26 o 
  -4  -3   7       71.13       69.87      1.80 o 
  -3  -3   7        8.84        6.98      0.86 o 
  -2  -3   7       26.51       28.68      1.55 o 
  -1  -3   7       26.21       29.01      1.21 o 
   0  -3   7      377.52      427.03      6.46 o 
   1  -3   7        1.87        0.16      2.08 o 
   2  -3   7      220.98      232.24      4.22 o 
   3  -3   7      256.63      257.26      4.85 o 
   4  -3   7        0.01        1.13      1.13 o 
   5  -3   7        4.76        4.29      2.01 o 
   6  -3   7       44.79       45.49      7.52 o 
   7  -3   7        0.02        1.87      3.79 o 
  -7  -2   7        0.42        1.87      3.28 o 
  -6  -2   7        6.09        4.09      1.70 o 
  -5  -2   7       49.65       48.86      1.41 o 
  -4  -2   7       15.73       14.37      1.29 o 
  -3  -2   7        2.80        3.47      0.86 o 
  -2  -2   7       45.17       51.16      1.74 o 
  -1  -2   7       13.93       17.62      2.51 o 
   0  -2   7     2587.06     2701.22     51.52 o 
   1  -2   7      145.82      153.30      2.93 o 
   2  -2   7       27.45       32.17      2.12 o 
   3  -2   7      314.45      293.43      4.72 o 
   4  -2   7       24.53       25.86      1.87 o 
   5  -2   7        9.26        9.07      1.44 o 
   6  -2   7       98.48       97.91      4.92 o 
   7  -2   7        0.11        1.17      2.25 o 
  -8  -1   7        7.09        9.22      2.67 o 
  -7  -1   7        0.32        1.31      1.73 o 
  -6  -1   7        5.87        4.87      1.37 o 
  -5  -1   7      273.71      251.12      4.91 o 
  -4  -1   7        5.58        8.39      0.95 o 
  -3  -1   7       15.83       10.85      2.35 o 
  -2  -1   7        6.76        8.18      0.64 o 
  -1  -1   7     1956.62     1877.82     32.07 o 
   0  -1   7      147.91      153.10      2.40 o 
   1  -1   7       16.80       18.19      1.43 o 
   2  -1   7       21.19       19.47      1.55 o 
   3  -1   7       40.59       34.50      1.57 o 
   4  -1   7       98.84      104.61      3.33 o 
   5  -1   7      150.79      144.92      4.56 o 
   6  -1   7       91.03       81.76      4.68 o 
   7  -1   7        3.16        1.50      2.34 o 
  -8   0   7        0.32        5.15      3.65 o 
  -7   0   7       12.35        7.82      3.32 o 
  -6   0   7        3.82        5.91      1.57 o 
  -5   0   7        4.04        3.82      0.84 o 
  -4   0   7      144.93      151.85      2.70 o 
  -3   0   7      149.99      145.56      2.12 o 
  -2   0   7       69.67       68.92      1.92 o 
  -1   0   7       48.91       52.01      2.02 o 
   0   0   7      139.00      141.94      2.61 o 
   1   0   7        3.01        1.12      0.66 o 
   2   0   7       83.72       94.20      3.44 o 
   3   0   7        0.33       -0.45      0.84 o 
   4   0   7       24.93       20.27      2.65 o 
   5   0   7       14.16       13.70      4.75 o 
   6   0   7       34.52       44.72      3.93 o 
   7   0   7       15.81       15.13      5.67 o 
  -8   1   7        3.61        1.27      1.24 o 
  -7   1   7       12.01        8.90      1.83 o 
  -6   1   7        7.52        9.85      1.46 o 
  -5   1   7       35.19       31.95      1.25 o 
  -4   1   7       67.15       63.63      1.43 o 
  -3   1   7       43.78       45.10      2.60 o 
  -2   1   7      863.22      841.03      9.65 o 
  -1   1   7      813.16      804.46      9.58 o 
   0   1   7        2.27        3.97      1.38 o 
   1   1   7       65.44       62.24      1.54 o 
   2   1   7        6.26        3.99      1.08 o 
   3   1   7       57.78       60.46      3.91 o 
   4   1   7        2.81        3.05      1.50 o 
   5   1   7        0.50       -0.52      1.83 o 
   6   1   7       27.35       24.12      3.51 o 
   7   1   7        0.54        0.42      2.43 o 
  -8   2   7        3.18        0.34      1.27 o 
  -7   2   7        1.21        0.16      0.98 o 
  -6   2   7        0.00        0.81      1.02 o 
  -5   2   7       31.26       33.74      1.65 o 
  -4   2   7        2.67        3.53      0.53 o 
  -3   2   7      294.34      312.08      3.57 o 
  -2   2   7        3.18        4.97      0.89 o 
  -1   2   7      100.60      102.66      3.11 o 
   0   2   7       54.54       61.17      1.28 o 
   1   2   7        0.13       -0.56      0.68 o 
   2   2   7       66.72       75.03      3.15 o 
   3   2   7       79.91       84.82      2.53 o 
   4   2   7        0.11        0.91      1.41 o 
   5   2   7        0.50       -1.73      2.06 o 
   6   2   7        4.43        9.79      2.95 o 
   7   2   7        4.01        7.77      5.43 o 
  -8   3   7        0.49        3.23      2.43 o 
  -7   3   7        1.86        4.25      2.50 o 
  -6   3   7        0.43        1.12      1.18 o 
  -5   3   7       36.74       36.00      1.33 o 
  -4   3   7       81.49       86.52      2.48 o 
  -3   3   7      178.90      193.68      2.12 o 
  -2   3   7        7.33        7.65      0.79 o 
  -1   3   7        6.42        6.80      1.18 o 
   0   3   7       48.52       50.24      1.21 o 
   1   3   7      125.58      123.26      2.02 o 
   2   3   7       87.73       92.92      3.14 o 
   3   3   7      144.63      146.29     10.96 o 
   4   3   7        0.05        0.28      1.69 o 
   5   3   7        4.95        0.09      1.92 o 
   6   3   7        8.93        8.24      3.09 o 
  -7   4   7        2.93        2.29      2.20 o 
  -6   4   7        0.38        0.45      0.92 o 
  -5   4   7        4.02        2.26      1.11 o 
  -4   4   7       33.72       35.90      1.00 o 
  -3   4   7       39.92       44.31      3.20 o 
  -2   4   7       21.00       23.18      0.65 o 
  -1   4   7       92.13       86.50      1.65 o 
   0   4   7       20.35       21.71      0.96 o 
   1   4   7        0.28        0.03      0.89 o 
   2   4   7       28.02       30.55      3.49 o 
   3   4   7        3.19        2.43      0.79 o 
   4   4   7       94.65       86.67      6.35 o 
   5   4   7        6.03        5.08      1.57 o 
   6   4   7       11.67        9.13      3.37 o 
  -7   5   7        0.30        7.02      2.76 o 
  -6   5   7        6.51        6.15      1.94 o 
  -5   5   7        3.69        3.77      0.65 o 
  -4   5   7       24.64       23.24      0.71 o 
  -3   5   7       56.34       63.16      1.17 o 
  -2   5   7        0.15       -0.45      0.45 o 
  -1   5   7        1.00        1.11      0.49 o 
   0   5   7       60.59       57.24      1.41 o 
   1   5   7       14.35       15.02      0.99 o 
   2   5   7       29.12       32.61      4.03 o 
   3   5   7       21.04       21.53      5.90 o 
   4   5   7       34.36       31.07      2.07 o 
   5   5   7        8.83        5.43      2.81 o 
   6   5   7        3.64        2.27      3.51 o 
  -7   6   7        4.33        2.20      4.31 o 
  -6   6   7        0.00       -0.37      2.06 o 
  -5   6   7       15.93       15.77      2.35 o 
  -4   6   7       37.74       41.66      4.10 o 
  -3   6   7       16.28       17.14      0.97 o 
  -2   6   7        0.74        0.51      0.61 o 
  -1   6   7      107.67      111.27      2.30 o 
   0   6   7       22.79       26.09      2.67 o 
   1   6   7       73.02       77.50      3.23 o 
   2   6   7       21.97       18.89      1.69 o 
   3   6   7        0.04        1.89      1.24 o 
   4   6   7        1.77        1.15      0.82 o 
   5   6   7        4.47        4.03      2.86 o 
  -7   7   7        0.17        1.45      2.62 o 
  -6   7   7        0.06       -0.14      2.06 o 
  -5   7   7       31.09       36.02      2.79 o 
  -4   7   7       14.40       18.53      1.95 o 
  -3   7   7       17.77       16.57      0.81 o 
  -2   7   7       63.28       57.66      1.79 o 
  -1   7   7       36.44       34.83      2.16 o 
   0   7   7       13.71       13.88      1.94 o 
   1   7   7      223.00      222.09      4.09 o 
   2   7   7        4.08        3.79      1.54 o 
   3   7   7        0.91        0.87      1.25 o 
   4   7   7        0.08        0.84      2.25 o 
   5   7   7        0.54       -0.29      1.99 o 
  -6   8   7        8.15        2.53      2.76 o 
  -5   8   7       24.15       22.52      3.61 o 
  -4   8   7        0.89        2.43      1.55 o 
  -3   8   7        7.33        6.39      1.87 o 
  -2   8   7        1.54        1.38      0.97 o 
  -1   8   7      101.05      101.77      4.44 o 
   0   8   7        6.14        7.04      2.46 o 
   1   8   7        5.21        4.35      1.41 o 
   2   8   7        2.80        2.34      1.61 o 
   3   8   7        1.47        1.68      1.86 o 
   4   8   7        0.54        1.27      1.77 o 
  -6   9   7        9.91       11.85      3.70 o 
  -5   9   7        5.78        4.54      2.86 o 
  -4   9   7        3.83        5.53      2.62 o 
  -3   9   7        5.56        3.34      1.86 o 
  -2   9   7       30.21       28.07      1.16 o 
  -1   9   7       46.58       48.64      1.47 o 
   0   9   7       14.39       14.33      1.15 o 
   1   9   7       12.33       13.42      1.22 o 
   2   9   7        4.87        6.24      1.18 o 
   3   9   7       11.09       14.57      2.23 o 
  -5  10   7        5.77        7.07      3.23 o 
  -4  10   7       28.36       26.04      3.89 o 
  -3  10   7        2.11        2.90      3.84 o 
  -2  10   7        1.28        2.54      0.84 o 
  -1  10   7        8.18        8.03      0.87 o 
   0  10   7       25.19       28.34      1.44 o 
   1  10   7        1.02        0.67      0.91 o 
   2  10   7       18.03       21.67      2.63 o 
   3  10   7        0.27       -2.12      3.07 o 
  -4  11   7        2.56        1.97      2.67 o 
  -3  11   7        3.45        3.65      2.58 o 
  -2  11   7        0.02       -0.09      3.23 o 
  -1  11   7        7.00        6.36      1.18 o 
   0  11   7        0.48        0.88      1.86 o 
   1  11   7        0.05       -0.02      1.17 o 
  -2  12   7       12.27       10.68      5.24 o 
  -1  12   7        7.45        3.56      2.39 o 
  -1 -13   8       17.73       26.88      5.67 o 
   0 -13   8        0.06       -0.87      1.49 o 
   1 -13   8       46.79       59.20      3.72 o 
   2 -13   8        7.88        5.80      1.95 o 
   3 -13   8        0.00       -0.41      2.18 o 
  -3 -12   8        1.21       -0.23      2.18 o 
  -2 -12   8        1.89        2.00      2.14 o 
  -1 -12   8        4.21        2.65      4.50 o 
   0 -12   8        0.33        1.49      1.41 o 
   1 -12   8        0.03       -1.66      1.66 o 
   2 -12   8        1.21        0.45      2.41 o 
   3 -12   8        1.72        2.49      1.63 o 
   4 -12   8        0.24        0.71      2.58 o 
  -4 -11   8        0.30       -0.97      1.95 o 
  -3 -11   8        1.52        0.49      1.89 o 
  -2 -11   8        1.80        2.82      1.80 o 
  -1 -11   8       13.13       14.92      2.39 o 
   0 -11   8        0.24       -0.35      1.94 o 
   1 -11   8        4.12        3.46      2.88 o 
   2 -11   8        6.51        6.55      1.73 o 
   3 -11   8        0.47        0.60      1.39 o 
   4 -11   8       16.00       16.44      2.04 o 
   5 -11   8        0.28        0.18      1.78 o 
  -4 -10   8        0.09       -0.23      1.69 o 
  -3 -10   8        0.90       -0.67      1.86 o 
  -2 -10   8        4.97        4.03      1.59 o 
  -1 -10   8       32.25       40.81      4.78 o 
   0 -10   8       16.04       13.54      1.85 o 
   1 -10   8        0.20        1.53      1.94 o 
   2 -10   8        0.54        0.53      1.75 o 
   3 -10   8        1.44        2.09      1.40 o 
   4 -10   8        0.70        1.61      1.87 o 
   5 -10   8       14.99       13.03      1.94 o 
  -5  -9   8        2.97        5.72      2.23 o 
  -4  -9   8       14.41       10.97      1.70 o 
  -3  -9   8        0.04       -1.92      1.92 o 
  -2  -9   8        4.74        5.35      1.89 o 
  -1  -9   8      190.14      185.46      4.49 o 
   0  -9   8       40.29       39.65      2.05 o 
   1  -9   8       36.58       32.63      4.52 o 
   2  -9   8      352.85      341.27      6.24 o 
   3  -9   8       36.91       35.68      2.29 o 
   4  -9   8        0.36        0.69      1.02 o 
   5  -9   8       26.25       25.59      2.20 o 
   6  -9   8        4.16        6.12      2.53 o 
  -5  -8   8       11.82        9.18      2.27 o 
  -4  -8   8        0.11        0.84      0.88 o 
  -3  -8   8       99.38      104.24      8.29 o 
  -2  -8   8       44.90       44.24      2.53 o 
  -1  -8   8      157.81      131.30      5.43 o 
   0  -8   8       12.18       10.36      1.37 o 
   1  -8   8       44.02       49.88      4.19 o 
   2  -8   8      275.57      265.59      5.76 o 
   3  -8   8       15.04       15.33      3.98 o 
   4  -8   8        3.01        3.27      1.78 o 
   5  -8   8        3.98        2.95      2.05 o 
   6  -8   8        4.11        1.65      1.29 o 
  -6  -7   8        0.05        3.23      2.81 o 
  -5  -7   8        1.76        1.95      1.15 o 
  -4  -7   8       65.05       65.55      1.89 o 
  -3  -7   8       78.11       81.33     11.36 o 
  -2  -7   8        9.05       10.64      1.52 o 
  -1  -7   8      176.98      176.77      5.76 o 
   0  -7   8       48.03       55.69      2.47 o 
   1  -7   8        4.11        4.48      1.29 o 
   2  -7   8       10.13        7.81      1.39 o 
   3  -7   8       66.23       66.75      4.66 o 
   4  -7   8        8.77       10.00      2.53 o 
   5  -7   8       53.23       56.50      2.42 o 
   6  -7   8       14.26        8.00      1.87 o 
  -6  -6   8        0.06        0.25      1.62 o 
  -5  -6   8       18.09       13.30      1.95 o 
  -4  -6   8       21.06       16.68      1.92 o 
  -3  -6   8      105.43      112.09      3.87 o 
  -2  -6   8        0.06       -0.80      1.77 o 
  -1  -6   8      243.45      237.63      7.23 o 
   0  -6   8        7.64       10.84      1.23 o 
   1  -6   8      206.64      192.35      3.59 o 
   2  -6   8       22.52       20.86      1.57 o 
   3  -6   8       42.59       42.06      1.84 o 
   4  -6   8       46.01       54.30      2.67 o 
   5  -6   8       94.15       97.54      3.60 o 
   6  -6   8        0.33        0.96      1.64 o 
   7  -6   8        2.51        2.84      1.56 o 
  -7  -5   8        0.37       11.61      3.32 o 
  -6  -5   8       34.93       31.32      3.29 o 
  -5  -5   8       14.41       14.16      1.43 o 
  -4  -5   8       72.71       75.75      1.79 o 
  -3  -5   8      248.50      248.95      7.24 o 
  -2  -5   8        0.03        0.37      1.13 o 
  -1  -5   8        0.00       -1.26      1.54 o 
   0  -5   8        9.63        9.95      2.67 o 
   1  -5   8        2.71        3.84      2.11 o 
   2  -5   8       59.08       61.27      1.94 o 
   3  -5   8        0.01        1.09      1.56 o 
   4  -5   8        8.60        8.90      1.31 o 
   5  -5   8       12.33       16.43      3.28 o 
   6  -5   8       23.04       30.98      3.47 o 
   7  -5   8        0.62        3.00      2.29 o 
  -7  -4   8        1.30       -2.72      2.72 o 
  -6  -4   8       26.63       23.95      2.70 o 
  -5  -4   8        3.22        2.31      1.40 o 
  -4  -4   8        3.90        2.60      1.32 o 
  -3  -4   8      329.52      325.15      4.28 o 
  -2  -4   8        6.70        6.14      1.08 o 
  -1  -4   8        0.01        1.26      1.33 o 
   0  -4   8        0.92        3.51      1.09 o 
   1  -4   8        0.63       -0.43      1.29 o 
   2  -4   8      142.42      135.80      3.25 o 
   3  -4   8       20.65       19.67      1.69 o 
   4  -4   8        2.58        2.14      1.17 o 
   5  -4   8        0.43       -0.41      1.33 o 
   6  -4   8        0.01        1.80      1.48 o 
   7  -4   8       18.93       20.60      3.28 o 
  -7  -3   8        6.40        9.41      2.72 o 
  -6  -3   8        6.16        3.26      1.33 o 
  -5  -3   8       13.82       12.77      1.07 o 
  -4  -3   8       60.46       64.79      1.91 o 
  -3  -3   8       18.68       21.20      1.41 o 
  -2  -3   8        4.61        4.99      0.96 o 
  -1  -3   8       27.55       27.63      1.62 o 
   0  -3   8      306.18      278.06      4.30 o 
   1  -3   8       38.21       44.44      1.52 o 
   2  -3   8        2.59        4.74      1.62 o 
   3  -3   8       11.01       11.26      1.24 o 
   4  -3   8        1.06        2.72      1.17 o 
   5  -3   8        6.03        6.65      1.73 o 
   6  -3   8        1.41        2.40      1.73 o 
   7  -3   8       10.37        5.71      2.62 o 
  -7  -2   8       14.87       12.49      1.73 o 
  -6  -2   8        3.10        2.70      1.12 o 
  -5  -2   8        0.46        0.83      0.80 o 
  -4  -2   8      173.82      190.34      2.82 o 
  -3  -2   8       10.78       11.28      1.14 o 
  -2  -2   8      461.04      452.18      7.09 o 
  -1  -2   8      173.02      187.81      3.86 o 
   0  -2   8      479.09      471.48      6.69 o 
   1  -2   8      223.01      233.15      8.62 o 
   2  -2   8       14.33       14.85      1.19 o 
   3  -2   8        1.89        1.61      1.45 o 
   4  -2   8       88.94       88.85      2.75 o 
   5  -2   8       44.37       29.32     13.06 o 
   6  -2   8        4.73        4.57      1.69 o 
   7  -2   8        5.13        7.35      2.90 o 
  -7  -1   8        2.23        1.23      1.18 o 
  -6  -1   8       23.76       23.62      2.55 o 
  -5  -1   8        0.54        1.83      0.89 o 
  -4  -1   8       17.50       19.69      1.66 o 
  -3  -1   8      123.59      121.36      2.75 o 
  -2  -1   8      169.30      166.32      2.30 o 
  -1  -1   8       34.13       29.85      2.46 o 
   0  -1   8        0.23       -0.73      0.73 o 
   1  -1   8       97.34       92.32      2.50 o 
   2  -1   8        5.50        6.23      1.17 o 
   3  -1   8       46.22       50.55      2.06 o 
   4  -1   8      594.98      589.76     11.86 o 
   5  -1   8       47.75       50.84      2.63 o 
   6  -1   8        2.10        0.94      3.51 o 
   7  -1   8       18.59       21.45      6.42 o 
  -7   0   8       23.92       16.20      2.05 o 
  -6   0   8      126.65      129.62      4.12 o 
  -5   0   8        1.60        2.61      0.85 o 
  -4   0   8       62.84       63.38      1.88 o 
  -3   0   8       29.71       33.26      1.18 o 
  -2   0   8        0.54        0.76      0.67 o 
  -1   0   8      331.56      327.04     11.52 o 
   0   0   8      164.76      179.33      3.38 o 
   1   0   8       21.06       25.89      1.50 o 
   2   0   8       36.23       34.18      1.52 o 
   3   0   8        2.08        2.38      1.31 o 
   4   0   8      106.10       96.96      3.64 o 
   5   0   8        2.25        3.21      1.44 o 
   6   0   8        0.68        4.50      2.48 o 
   7   0   8       17.22       18.82      3.75 o 
  -7   1   8       84.22       80.46      3.44 o 
  -6   1   8       29.06       33.38      2.12 o 
  -5   1   8      139.21      133.77      2.84 o 
  -4   1   8        0.08       -0.01      0.54 o 
  -3   1   8        0.11        1.12      0.62 o 
  -2   1   8        3.56        4.56      1.08 o 
  -1   1   8      454.70      454.36     19.78 o 
   0   1   8      173.93      167.80      3.19 o 
   1   1   8        1.02        2.80      1.02 o 
   2   1   8       41.98       39.86      1.71 o 
   3   1   8        5.31        7.55      1.49 o 
   4   1   8       74.51       71.64      3.00 o 
   5   1   8        8.31       10.11      4.40 o 
   6   1   8        1.46        0.05      3.51 o 
  -7   2   8        6.91        4.76      1.65 o 
  -6   2   8        1.41        0.03      0.73 o 
  -5   2   8       90.14       89.25      1.72 o 
  -4   2   8        4.31        6.73      0.87 o 
  -3   2   8        5.51        6.21      0.91 o 
  -2   2   8        3.42        5.79      1.29 o 
  -1   2   8       26.43       25.95      3.31 o 
   0   2   8      114.89      107.23      3.69 o 
   1   2   8        0.08       -0.13      0.88 o 
   2   2   8        1.35        0.60      1.08 o 
   3   2   8        1.67        2.03      1.87 o 
   4   2   8       35.21       32.50      2.20 o 
   5   2   8        3.29        0.42      2.06 o 
   6   2   8        1.28        1.92      2.58 o 
  -7   3   8        0.10        0.23      0.94 o 
  -6   3   8       15.55       15.47      1.96 o 
  -5   3   8       37.00       36.26      1.91 o 
  -4   3   8        3.63        2.56      0.60 o 
  -3   3   8        1.68        2.91      0.65 o 
  -2   3   8      116.49      112.00      4.37 o 
  -1   3   8      177.40      182.66      2.58 o 
   0   3   8       32.13       37.89      1.60 o 
   1   3   8       55.13       52.65      2.01 o 
   2   3   8       22.38       26.25      1.80 o 
   3   3   8        1.73        0.41      0.77 o 
   4   3   8       70.65       79.93      4.54 o 
   5   3   8       36.61       32.17      6.42 o 
   6   3   8        7.16        3.56      2.95 o 
  -7   4   8        9.88       14.66      3.14 o 
  -6   4   8        0.12        1.48      1.12 o 
  -5   4   8        7.64        6.67      0.65 o 
  -4   4   8        1.97        1.55      0.71 o 
  -3   4   8       10.56       10.16      1.07 o 
  -2   4   8       56.07       58.63      1.15 o 
  -1   4   8        4.39        4.27      0.88 o 
   0   4   8       22.77       23.14      0.97 o 
   1   4   8       68.55       70.56      1.76 o 
   2   4   8        7.45       10.74      1.16 o 
   3   4   8        4.11        2.90      0.94 o 
   4   4   8       93.71       82.10      7.52 o 
   5   4   8       34.59       21.49      3.39 o 
   6   4   8        5.72       -2.11      4.82 o 
  -7   5   8       11.82       12.97      5.62 o 
  -6   5   8        1.82        1.32      1.73 o 
  -5   5   8       19.02       19.99      1.31 o 
  -4   5   8        3.13        2.29      0.65 o 
  -3   5   8       19.74       20.37      0.65 o 
  -2   5   8        0.18        0.05      0.68 o 
  -1   5   8       23.03       21.22      1.03 o 
   0   5   8       47.54       48.83      2.91 o 
   1   5   8      166.69      180.18      3.30 o 
   2   5   8        2.71        1.47      1.20 o 
   3   5   8        3.24        2.61      1.19 o 
   4   5   8        0.32       -0.16      0.81 o 
   5   5   8        8.61        9.22      3.23 o 
  -7   6   8       24.75       22.29      3.93 o 
  -6   6   8        1.94        2.10      1.94 o 
  -5   6   8       16.22       18.87      2.10 o 
  -4   6   8       25.62       23.16      0.87 o 
  -3   6   8        5.44        5.28      0.71 o 
  -2   6   8      125.91      120.94      5.93 o 
  -1   6   8       20.00       19.80      1.36 o 
   0   6   8        0.10        0.27      0.70 o 
   1   6   8        3.34       -0.31      1.50 o 
   2   6   8       91.60       96.59      7.28 o 
   3   6   8        0.53        0.27      0.90 o 
   4   6   8        2.25        4.99      1.63 o 
   5   6   8       10.40       13.95      3.79 o 
  -6   7   8        0.00        0.47      2.34 o 
  -5   7   8       25.70       27.30      3.05 o 
  -4   7   8       65.79       68.06      3.12 o 
  -3   7   8        0.56        1.60      0.79 o 
  -2   7   8        0.09        0.41      0.82 o 
  -1   7   8        1.08        2.40      1.52 o 
   0   7   8       47.24       45.75      3.49 o 
   1   7   8       21.81       20.44      1.94 o 
   2   7   8        2.44        2.06      1.73 o 
   3   7   8        0.71       -1.42      1.42 o 
   4   7   8       14.49       13.95      3.32 o 
  -6   8   8        1.97        2.29      2.81 o 
  -5   8   8       90.25       92.11      4.19 o 
  -4   8   8        1.30       -1.26      1.89 o 
  -3   8   8        0.86        1.63      0.66 o 
  -2   8   8        6.91        6.05      1.07 o 
  -1   8   8       28.99       29.12      2.56 o 
   0   8   8        2.80        2.40      1.35 o 
   1   8   8      205.02      222.81      4.72 o 
   2   8   8      109.61      111.28      4.05 o 
   3   8   8        2.60        3.23      1.59 o 
   4   8   8       12.05       11.78      2.53 o 
  -5   9   8       42.87       58.02      5.43 o 
  -4   9   8        5.35        7.79      2.00 o 
  -3   9   8       19.19       23.65      3.72 o 
  -2   9   8        0.50        0.59      0.77 o 
  -1   9   8        0.85        0.08      0.76 o 
   0   9   8        4.53        4.23      1.85 o 
   1   9   8        9.95        8.66      1.42 o 
   2   9   8        0.19       -0.03      1.42 o 
   3   9   8        5.26        5.72      2.51 o 
  -4  10   8        1.59        3.00      2.76 o 
  -3  10   8        3.66        2.31      2.02 o 
  -2  10   8        0.22       -1.56      1.56 o 
  -1  10   8        0.82       -0.83      0.84 o 
   0  10   8        0.02        2.06      1.29 o 
   1  10   8        0.98        0.71      1.31 o 
   2  10   8        1.31        1.32      1.33 o 
  -3  11   8        0.04        0.94      4.07 o 
  -2  11   8        4.79        3.61      2.58 o 
  -1  11   8        0.01       -0.12      1.47 o 
   0  11   8        0.16        2.34      1.78 o 
   1  11   8        1.20        4.07      3.65 o 
   0 -13   9        0.05        1.82      2.01 o 
   1 -13   9        1.66        3.56      1.69 o 
   2 -13   9        0.85       -0.02      1.64 o 
  -2 -12   9        0.19        3.35      2.72 o 
  -1 -12   9        0.40        4.24      1.79 o 
   0 -12   9        0.04        0.10      2.60 o 
   1 -12   9        1.26        2.81      3.09 o 
   2 -12   9        2.86        2.50      1.80 o 
   3 -12   9        4.89        6.32      2.06 o 
  -3 -11   9       20.94       26.64      3.54 o 
  -2 -11   9       10.97        6.88      2.37 o 
  -1 -11   9       14.80       16.07      2.55 o 
   0 -11   9        0.19        2.15      1.73 o 
   1 -11   9       29.16       29.58      5.85 o 
   2 -11   9        0.00        0.35      1.22 o 
   3 -11   9        2.65        1.82      2.08 o 
   4 -11   9        6.82        6.56      2.67 o 
  -4 -10   9        0.58       -0.95      2.30 o 
  -3 -10   9        8.70        9.16      2.12 o 
  -2 -10   9        2.14        5.07      1.72 o 
  -1 -10   9       43.67       44.72      3.17 o 
   0 -10   9        3.35        2.23      2.27 o 
   1 -10   9       10.46        9.28      1.57 o 
   2 -10   9        1.13        0.23      1.11 o 
   3 -10   9        0.09       -0.45      1.22 o 
   4 -10   9       21.22       23.94      5.08 o 
   5 -10   9        1.49        2.04      1.36 o 
  -5  -9   9        0.31        3.40      2.17 o 
  -4  -9   9        9.59       10.08      2.18 o 
  -3  -9   9       35.87       33.28      3.23 o 
  -2  -9   9        1.21        0.60      1.36 o 
  -1  -9   9        0.01       -1.31      1.31 o 
   0  -9   9       17.17       14.82      2.81 o 
   1  -9   9       18.87       20.42      2.13 o 
   2  -9   9       64.55       64.58      3.06 o 
   3  -9   9        0.24       -0.59      1.82 o 
   4  -9   9       17.06       15.75      2.05 o 
   5  -9   9        0.58        1.36      1.29 o 
  -5  -8   9       26.78       25.26      3.48 o 
  -4  -8   9        2.78        6.11      1.60 o 
  -3  -8   9      107.24      111.46      5.06 o 
  -2  -8   9       67.18       71.00      3.11 o 
  -1  -8   9       80.80       79.73      7.23 o 
   0  -8   9       72.33       74.23      3.19 o 
   1  -8   9       19.31       14.14      2.46 o 
   2  -8   9       10.57        7.12      2.17 o 
   3  -8   9       25.25       22.81      2.07 o 
   4  -8   9       14.92       13.00      1.57 o 
   5  -8   9        0.04        0.51      2.00 o 
   6  -8   9        2.28        8.48      4.78 o 
  -6  -7   9       16.21       14.25      3.31 o 
  -5  -7   9        8.65        7.82      1.52 o 
  -4  -7   9      130.89      137.99      3.57 o 
  -3  -7   9      165.40      162.08      6.27 o 
  -2  -7   9      187.38      183.45      5.62 o 
  -1  -7   9        2.98        6.36      2.76 o 
   0  -7   9       18.60       13.04      1.76 o 
   1  -7   9        3.27        3.80      1.64 o 
   2  -7   9       33.85       38.65      4.47 o 
   3  -7   9       23.18       22.43      3.09 o 
   4  -7   9      126.35      127.40      4.20 o 
   5  -7   9       19.54       18.16      1.90 o 
   6  -7   9        5.16        9.94      2.17 o 
  -6  -6   9        0.96        0.82      2.46 o 
  -5  -6   9        0.43        2.37      1.41 o 
  -4  -6   9        0.37       -0.26      1.22 o 
  -3  -6   9       66.09       74.05      3.48 o 
  -2  -6   9      101.30       99.24      3.63 o 
  -1  -6   9       22.40       24.34      6.04 o 
   0  -6   9       23.69       25.50      2.65 o 
   1  -6   9        0.53        0.39      1.12 o 
   2  -6   9      255.21      247.54      4.75 o 
   3  -6   9      216.59      208.93      4.39 o 
   4  -6   9      279.80      273.48      5.56 o 
   5  -6   9       25.73       25.52      2.05 o 
   6  -6   9        9.30        9.52      2.17 o 
  -6  -5   9        0.69        0.95      0.95 o 
  -5  -5   9       20.21       19.85      1.69 o 
  -4  -5   9        8.08        5.50      1.35 o 
  -3  -5   9        0.01        2.88      1.49 o 
  -2  -5   9       96.38      101.32      2.88 o 
  -1  -5   9       24.61       24.87      3.04 o 
   0  -5   9        7.14        6.31      1.16 o 
   1  -5   9        3.52        2.45      1.22 o 
   2  -5   9       23.67       22.54      1.56 o 
   3  -5   9      220.33      209.30      7.42 o 
   4  -5   9       98.77       94.77      4.65 o 
   5  -5   9        3.22        2.00      1.60 o 
   6  -5   9        4.57       10.89      3.68 o 
  -7  -4   9       12.96       13.06      3.28 o 
  -6  -4   9       11.60       15.31      1.48 o 
  -5  -4   9        0.32        0.12      1.02 o 
  -4  -4   9       48.59       47.91      3.02 o 
  -3  -4   9        7.91        8.73      0.98 o 
  -2  -4   9      217.19      220.86      4.24 o 
  -1  -4   9       25.58       27.72      1.59 o 
   0  -4   9       66.25       63.92      3.72 o 
   1  -4   9      134.34      147.79      3.62 o 
   2  -4   9        0.03        1.21      0.96 o 
   3  -4   9       97.57       96.79      4.47 o 
   4  -4   9       76.86       82.59      3.30 o 
   5  -4   9       22.88       27.11      4.21 o 
   6  -4   9        0.34        1.12      2.86 o 
  -7  -3   9        0.14        2.15      2.13 o 
  -6  -3   9        0.27        2.01      2.45 o 
  -5  -3   9       15.51       10.38      1.62 o 
  -4  -3   9      153.76      149.46      2.88 o 
  -3  -3   9      438.92      435.27      6.86 o 
  -2  -3   9       41.38       44.23      2.36 o 
  -1  -3   9       33.20       37.75      3.61 o 
   0  -3   9      348.62      353.53      6.44 o 
   1  -3   9        0.21        0.33      1.15 o 
   2  -3   9       47.69       53.06      2.40 o 
   3  -3   9       50.86       53.16      5.83 o 
   4  -3   9        7.32        5.96      3.72 o 
   5  -3   9        3.64        4.47      1.85 o 
   6  -3   9        6.51        9.16      4.33 o 
  -7  -2   9        1.86        4.21      4.07 o 
  -6  -2   9        0.08       -0.14      0.95 o 
  -5  -2   9        3.15        2.59      1.21 o 
  -4  -2   9        1.52        0.93      1.02 o 
  -3  -2   9      425.46      417.12      5.39 o 
  -2  -2   9       32.98       36.40      1.57 o 
  -1  -2   9       39.11       37.39      1.86 o 
   0  -2   9       72.39       61.48      3.63 o 
   1  -2   9      438.93      451.64      6.98 o 
   2  -2   9      108.96      105.04      3.89 o 
   3  -2   9       66.08       66.72      2.84 o 
   4  -2   9      214.69      222.98      7.50 o 
   5  -2   9      129.86      127.18      4.06 o 
   6  -2   9       10.13        9.03      1.95 o 
  -7  -1   9       19.73       15.33      2.25 o 
  -6  -1   9        1.93        1.81      1.07 o 
  -5  -1   9       29.77       30.19      1.37 o 
  -4  -1   9       50.93       51.56      1.50 o 
  -3  -1   9       18.34       22.29      2.77 o 
  -2  -1   9      101.45      105.72      2.58 o 
  -1  -1   9       54.86       51.28      2.55 o 
   0  -1   9       53.90       52.96      1.74 o 
   1  -1   9        0.01        0.89      0.86 o 
   2  -1   9       10.47        8.23      1.46 o 
   3  -1   9      113.83      115.66      6.88 o 
   4  -1   9      188.54      182.93      4.54 o 
   5  -1   9       27.10       25.14      2.75 o 
   6  -1   9        5.33        7.40      1.99 o 
  -7   0   9        0.08       -0.49      1.95 o 
  -6   0   9        1.11        1.52      1.17 o 
  -5   0   9       39.05       37.84      1.59 o 
  -4   0   9       10.37       10.39      1.22 o 
  -3   0   9       12.11       15.49      1.01 o 
  -2   0   9       68.36       71.18      2.50 o 
  -1   0   9       30.06       31.03      5.10 o 
   0   0   9      124.46      129.76      2.65 o 
   1   0   9      142.65      131.53      2.83 o 
   2   0   9       59.64       61.46      2.13 o 
   3   0   9       26.84       26.58      2.19 o 
   4   0   9       11.57       13.56      1.74 o 
   5   0   9        0.06       -1.63      1.80 o 
   6   0   9        9.16        8.48      5.06 o 
  -7   1   9       18.91       16.16      6.98 o 
  -6   1   9        0.07        0.49      0.87 o 
  -5   1   9       31.72       31.80      1.58 o 
  -4   1   9       35.55       35.20      1.39 o 
  -3   1   9        0.01       -0.21      1.44 o 
  -2   1   9      387.41      376.31      5.45 o 
  -1   1   9       67.92       69.88      2.56 o 
   0   1   9       55.81       57.91      1.75 o 
   1   1   9        1.14        3.39      0.98 o 
   2   1   9      142.48      142.67      6.95 o 
   3   1   9        0.03       -1.06      1.40 o 
   4   1   9        0.74       -1.66      1.66 o 
   5   1   9       14.71       16.18      2.17 o 
   6   1   9        0.00        4.96      2.86 o 
  -7   2   9        1.25        3.89      2.12 o 
  -6   2   9        1.15        3.64      1.03 o 
  -5   2   9        3.46        3.61      1.22 o 
  -4   2   9       34.86       36.34      1.36 o 
  -3   2   9        5.47        5.89      0.79 o 
  -2   2   9       35.97       35.33      2.29 o 
  -1   2   9        0.96        1.27      0.72 o 
   0   2   9        7.70        8.99      0.94 o 
   1   2   9        1.15        1.04      1.58 o 
   2   2   9        2.99        1.19      1.48 o 
   3   2   9        0.76        0.17      1.29 o 
   4   2   9        0.00       -0.11      3.70 o 
   5   2   9        1.62        2.06      2.34 o 
   6   2   9        0.36        2.53      2.81 o 
  -7   3   9        0.44        3.79      2.29 o 
  -6   3   9        0.18        2.86      3.24 o 
  -5   3   9       57.82       61.88      2.07 o 
  -4   3   9        0.36        0.40      0.71 o 
  -3   3   9       12.51       13.54      0.94 o 
  -2   3   9      113.51      109.71      1.82 o 
  -1   3   9       43.69       39.40      1.37 o 
   0   3   9        0.54        1.19      0.73 o 
   1   3   9      112.10      111.40      2.32 o 
   2   3   9        2.27        2.13      0.83 o 
   3   3   9        1.72        0.90      0.80 o 
   4   3   9        0.00        0.45      0.91 o 
   5   3   9       19.90        5.25      9.27 o 
   6   3   9        7.10        8.29      5.95 o 
  -7   4   9        1.36        3.18      2.39 o 
  -6   4   9        0.30       -0.38      1.16 o 
  -5   4   9        1.83        2.62      0.75 o 
  -4   4   9        3.52        1.95      0.58 o 
  -3   4   9        0.15       -0.66      0.66 o 
  -2   4   9        0.01        0.68      0.58 o 
  -1   4   9       46.60       44.05      1.62 o 
   0   4   9        1.47        3.94      0.88 o 
   1   4   9        1.09        0.77      0.74 o 
   2   4   9       14.47       14.69      1.34 o 
   3   4   9       14.22       10.13      1.22 o 
   4   4   9        0.14        0.03      0.88 o 
   5   4   9        3.32        3.18      1.62 o 
  -7   5   9        0.87        0.61      2.53 o 
  -6   5   9        0.54        1.90      1.58 o 
  -5   5   9        0.33        0.30      0.49 o 
  -4   5   9        0.82        0.24      0.66 o 
  -3   5   9        0.15       -0.08      0.57 o 
  -2   5   9       96.57       95.75      1.93 o 
  -1   5   9       75.93       71.41      1.79 o 
   0   5   9        9.26        8.44      1.02 o 
   1   5   9       37.11       38.46      1.68 o 
   2   5   9        0.73        0.59      0.81 o 
   3   5   9        7.18        5.39      1.52 o 
   4   5   9        1.06        0.89      1.83 o 
   5   5   9        3.41        0.37      2.58 o 
  -6   6   9        0.13       -0.63      1.61 o 
  -5   6   9        3.07        0.50      2.88 o 
  -4   6   9        1.34        1.84      0.98 o 
  -3   6   9        1.51        2.71      0.78 o 
  -2   6   9      142.58      135.37      2.08 o 
  -1   6   9       26.08       28.24      1.70 o 
   0   6   9       30.75       33.31      1.75 o 
   1   6   9        0.30        0.46      1.59 o 
   2   6   9      110.44      107.62      4.60 o 
   3   6   9        7.76        6.53      1.97 o 
   4   6   9       21.38       16.03      4.52 o 
  -6   7   9        0.27       -0.07      3.47 o 
  -5   7   9       10.10       11.25      2.12 o 
  -4   7   9       10.72       10.50      2.15 o 
  -3   7   9        9.31        9.56      1.31 o 
  -2   7   9        0.80        2.09      1.20 o 
  -1   7   9        6.48        6.44      2.62 o 
   0   7   9        0.68        2.09      1.80 o 
   1   7   9        4.87        6.46      1.28 o 
   2   7   9       13.91       12.59      1.72 o 
   3   7   9        1.15        1.89      1.64 o 
   4   7   9       11.28       10.72      5.76 o 
  -5   8   9       14.65       13.71      3.70 o 
  -4   8   9       86.72      104.56      4.23 o 
  -3   8   9        0.36        1.29      0.91 o 
  -2   8   9       15.25       12.33      2.01 o 
  -1   8   9        9.50        6.89      2.15 o 
   0   8   9       48.39       52.60      2.97 o 
   1   8   9        2.75        2.78      1.56 o 
   2   8   9       21.10       21.00      2.41 o 
   3   8   9        0.14        2.92      2.41 o 
  -5   9   9        0.82        1.69      4.87 o 
  -4   9   9        2.63        4.62      3.47 o 
  -3   9   9        0.05       -0.63      1.54 o 
  -2   9   9       33.81       32.73      4.61 o 
  -1   9   9        0.01        0.76      1.07 o 
   0   9   9       39.80       46.94      3.25 o 
   1   9   9        0.91        0.11      1.08 o 
   2   9   9        0.26       -0.46      1.17 o 
  -4  10   9       10.43       11.15      2.50 o 
  -3  10   9       18.28       18.50      2.53 o 
  -2  10   9       22.47       24.58      5.62 o 
  -1  10   9       25.28       21.58      4.43 o 
   0  10   9        5.12        6.58      3.16 o 
   1  10   9        1.26       -1.12      1.12 o 
  -2 -12  10        0.04        0.80      2.58 o 
  -1 -12  10        0.25        0.21      3.82 o 
   0 -12  10        7.27        2.88      4.73 o 
   1 -12  10        0.50        1.61      4.17 o 
   2 -12  10        0.81        1.15      1.52 o 
   3 -12  10        1.05        2.67      2.39 o 
  -3 -11  10        0.03        1.15      1.87 o 
  -2 -11  10        2.95        4.23      1.92 o 
  -1 -11  10        2.11        1.44      1.59 o 
   0 -11  10        2.08        3.72      1.66 o 
   1 -11  10        1.14        1.57      1.76 o 
   2 -11  10       10.21       12.72      6.04 o 
   3 -11  10        0.24       -0.88      1.66 o 
   4 -11  10        3.05        2.39      1.83 o 
  -4 -10  10        3.89        5.23      2.25 o 
  -3 -10  10        2.41        2.18      2.27 o 
  -2 -10  10        0.03        0.79      1.86 o 
  -1 -10  10        6.80       12.68      3.51 o 
   0 -10  10       29.47       41.62      2.58 o 
   1 -10  10        0.32        0.87      3.07 o 
   2 -10  10        1.84       -2.11      3.23 o 
   3 -10  10        1.25        2.25      2.33 o 
   4 -10  10        1.51        0.88      1.60 o 
  -4  -9  10       12.00       13.82      1.99 o 
  -3  -9  10        0.01       -0.41      1.54 o 
  -2  -9  10        6.11        5.28      2.07 o 
  -1  -9  10        2.77        4.35      1.56 o 
   0  -9  10       54.11       57.50      2.72 o 
   1  -9  10       90.82       92.60      4.92 o 
   2  -9  10       10.61        9.32      2.25 o 
   3  -9  10        0.93        1.64      1.54 o 
   4  -9  10        2.50       11.10      6.81 o 
   5  -9  10        0.89        4.53      2.62 o 
  -5  -8  10       24.48       25.32      3.00 o 
  -4  -8  10        7.93        7.86      1.81 o 
  -3  -8  10       54.43       58.25      3.82 o 
  -2  -8  10        0.69        0.27      1.29 o 
  -1  -8  10        5.74        2.72      1.69 o 
   0  -8  10       17.37       30.19      4.26 o 
   1  -8  10        4.18        2.96      1.57 o 
   2  -8  10       55.81       53.89      2.93 o 
   3  -8  10        9.80        8.71      2.29 o 
   4  -8  10        1.93       -1.32      1.32 o 
   5  -8  10        0.77        4.14      1.97 o 
  -5  -7  10       31.23       33.15      1.96 o 
  -4  -7  10        4.88        7.13      1.12 o 
  -3  -7  10       17.78       22.50      2.18 o 
  -2  -7  10        0.65        0.68      1.26 o 
  -1  -7  10        7.78        5.11      1.73 o 
   0  -7  10        6.60       10.29      2.27 o 
   1  -7  10      112.23      112.07      4.97 o 
   2  -7  10       21.50       19.41      3.70 o 
   3  -7  10        0.75       -2.27      2.53 o 
   4  -7  10        9.55        9.81      2.02 o 
   5  -7  10       28.70       29.50      5.60 o 
   6  -7  10        0.10       -0.99      2.46 o 
  -6  -6  10        2.60        1.28      3.11 o 
  -5  -6  10       42.35       50.30      2.08 o 
  -4  -6  10       33.85       34.99      1.96 o 
  -3  -6  10       19.81       20.68      2.04 o 
  -2  -6  10        0.70        2.04      1.71 o 
  -1  -6  10        2.61       -1.29      1.83 o 
   0  -6  10       26.71       28.92      2.04 o 
   1  -6  10        2.69        2.42      1.38 o 
   2  -6  10        3.26        3.08      1.22 o 
   3  -6  10       44.39       41.86      2.23 o 
   4  -6  10        0.04       -1.90      2.13 o 
   5  -6  10        1.79        5.21      3.54 o 
   6  -6  10        0.24        2.70      3.00 o 
  -6  -5  10       10.92        9.91      1.48 o 
  -5  -5  10        0.04        2.25      1.82 o 
  -4  -5  10        1.02        1.97      1.51 o 
  -3  -5  10        0.16        1.10      2.05 o 
  -2  -5  10       84.16       82.30      2.76 o 
  -1  -5  10        3.49        2.44      1.18 o 
   0  -5  10       27.41       21.33      1.65 o 
   1  -5  10        0.29        1.75      1.84 o 
   2  -5  10       79.03       69.19      3.02 o 
   3  -5  10       36.43       37.83      3.30 o 
   4  -5  10        0.08       -1.60      1.60 o 
   5  -5  10       15.00       13.70      2.33 o 
   6  -5  10        0.33        0.78      1.54 o 
  -6  -4  10        0.25        0.02      2.24 o 
  -5  -4  10        1.77        1.93      1.62 o 
  -4  -4  10        0.80        1.36      1.26 o 
  -3  -4  10      101.19      105.90      2.40 o 
  -2  -4  10      117.81      102.62      3.25 o 
  -1  -4  10        0.01        1.33      1.04 o 
   0  -4  10      109.02      114.18      3.56 o 
   1  -4  10       51.35       61.44      3.61 o 
   2  -4  10      104.49       89.42      4.47 o 
   3  -4  10        0.47        0.05      1.05 o 
   4  -4  10        2.75        0.52      1.21 o 
   5  -4  10       20.99       25.57      3.54 o 
   6  -4  10       20.10       15.13      2.74 o 
  -7  -3  10        0.14        3.39      5.03 o 
  -6  -3  10       21.73       19.77      1.57 o 
  -5  -3  10        9.18        8.70      1.16 o 
  -4  -3  10       13.28        9.40      1.48 o 
  -3  -3  10      253.60      236.65      4.73 o 
  -2  -3  10        1.83        2.58      1.09 o 
  -1  -3  10        6.06        6.31      3.14 o 
   0  -3  10       10.95       10.23      1.97 o 
   1  -3  10        0.07        0.61      1.17 o 
   2  -3  10      377.38      364.62      6.69 o 
   3  -3  10       12.58       11.91      1.57 o 
   4  -3  10        6.79        7.25      1.59 o 
   5  -3  10        7.45        9.21      3.06 o 
   6  -3  10       13.35       12.19      2.22 o 
  -7  -2  10        0.00        3.45      2.49 o 
  -6  -2  10       14.18       11.41      1.58 o 
  -5  -2  10       52.01       52.90      1.83 o 
  -4  -2  10      117.06      122.51      2.53 o 
  -3  -2  10      234.40      236.19      3.64 o 
  -2  -2  10       55.52       61.20      3.34 o 
  -1  -2  10      145.41      136.42      3.05 o 
   0  -2  10      117.54      116.79      2.79 o 
   1  -2  10        0.56        0.89      1.59 o 
   2  -2  10      411.87      399.89      7.12 o 
   3  -2  10      143.77      151.79      3.91 o 
   4  -2  10        1.73        2.25      1.69 o 
   5  -2  10       71.63       78.73      5.13 o 
   6  -2  10        0.36        0.49      2.68 o 
  -7  -1  10        1.37        3.28      1.85 o 
  -6  -1  10        4.45        4.57      1.53 o 
  -5  -1  10        4.32        3.38      1.27 o 
  -4  -1  10       77.48       84.57      3.54 o 
  -3  -1  10        3.35        1.06      0.77 o 
  -2  -1  10       85.96       91.54      2.20 o 
  -1  -1  10       22.69       21.58      3.70 o 
   0  -1  10      530.81      526.80      8.43 o 
   1  -1  10       43.32       45.75      2.34 o 
   2  -1  10      345.95      338.79      6.79 o 
   3  -1  10      188.85      186.73      5.32 o 
   4  -1  10        3.84        3.26      1.80 o 
   5  -1  10        4.69        6.73      2.21 o 
   6  -1  10        0.01        1.09      1.72 o 
  -7   0  10        1.30       -2.93      2.93 o 
  -6   0  10        0.39       -0.95      0.95 o 
  -5   0  10       27.78       25.44      4.85 o 
  -4   0  10        7.45        8.67      1.10 o 
  -3   0  10        0.11        0.69      0.81 o 
  -2   0  10      385.59      378.10      4.93 o 
  -1   0  10      507.08      494.61      7.47 o 
   0   0  10      537.11      515.48      9.13 o 
   1   0  10       89.71       84.51      2.94 o 
   2   0  10      244.93      237.90      4.80 o 
   3   0  10       29.87       28.05      3.33 o 
   4   0  10        2.84        3.91      1.54 o 
   5   0  10        4.59        4.49      4.19 o 
   6   0  10        0.41        3.37      2.95 o 
  -7   1  10        3.78        3.80      1.84 o 
  -6   1  10       20.46       21.13      1.40 o 
  -5   1  10        0.74        0.88      1.09 o 
  -4   1  10       91.61      101.06      2.69 o 
  -3   1  10       36.31       40.33      3.82 o 
  -2   1  10       97.87       95.62      1.93 o 
  -1   1  10        4.46        7.08      0.97 o 
   0   1  10      100.61      106.49      4.05 o 
   1   1  10       37.16       37.76      1.84 o 
   2   1  10      232.59      218.54      5.60 o 
   3   1  10       11.55       11.65      1.69 o 
   4   1  10       28.44       28.47      2.90 o 
   5   1  10        1.63        3.97      1.87 o 
   6   1  10        4.38        7.26      3.28 o 
  -7   2  10        0.03       -1.24      1.24 o 
  -6   2  10       18.11       19.02      1.63 o 
  -5   2  10       38.13       39.87      2.01 o 
  -4   2  10        2.00        2.29      1.28 o 
  -3   2  10        1.97        2.91      0.85 o 
  -2   2  10        9.64        9.19      1.24 o 
  -1   2  10        1.40        1.93      0.73 o 
   0   2  10       52.27       43.60      2.54 o 
   1   2  10        6.23        7.78      0.99 o 
   2   2  10        9.81        9.20      1.73 o 
   3   2  10        0.12       -0.03      1.76 o 
   4   2  10       49.82       53.27      3.06 o 
   5   2  10        0.00        0.61      3.93 o 
   6   2  10        0.03        5.85      5.48 o 
  -7   3  10        8.83       19.01      5.29 o 
  -6   3  10        0.04        0.26      0.87 o 
  -5   3  10       13.98       16.10      1.33 o 
  -4   3  10       35.19       38.90      2.03 o 
  -3   3  10        6.96        7.39      0.94 o 
  -2   3  10       10.17        9.51      0.88 o 
  -1   3  10        5.77        6.70      0.87 o 
   0   3  10        1.40        1.95      0.79 o 
   1   3  10        9.48        6.51      1.24 o 
   2   3  10       18.30       16.46      1.38 o 
   3   3  10       60.93       61.08      2.04 o 
   4   3  10       67.75       68.62      4.30 o 
   5   3  10        0.92        2.41      2.15 o 
  -6   4  10        1.87        1.92      3.42 o 
  -5   4  10        0.67        1.75      0.68 o 
  -4   4  10        2.79        2.18      1.02 o 
  -3   4  10        3.71        5.08      1.09 o 
  -2   4  10        2.68        0.90      0.78 o 
  -1   4  10        0.10        0.12      0.89 o 
   0   4  10        0.65        1.51      1.05 o 
   1   4  10        0.46       -0.26      0.77 o 
   2   4  10       18.28       17.71      1.56 o 
   3   4  10       35.73       34.38      3.64 o 
   4   4  10       18.97       12.06      2.09 o 
   5   4  10        2.16        1.42      1.69 o 
  -6   5  10        0.33        2.72      2.34 o 
  -5   5  10        0.95        0.47      1.03 o 
  -4   5  10        0.01       -0.74      0.74 o 
  -3   5  10        0.03        1.31      0.90 o 
  -2   5  10       54.07       51.21      1.49 o 
  -1   5  10       25.72       25.70      1.61 o 
   0   5  10       30.63       27.20      1.33 o 
   1   5  10       13.54       17.12      1.70 o 
   2   5  10        9.45        7.38      1.17 o 
   3   5  10       15.69       12.95      1.52 o 
   4   5  10        4.78        5.74      1.36 o 
  -6   6  10        0.62        1.03      3.89 o 
  -5   6  10        9.04        6.84      2.53 o 
  -4   6  10        3.71        2.44      0.67 o 
  -3   6  10        0.00        0.61      0.76 o 
  -2   6  10        0.21        0.54      0.82 o 
  -1   6  10       15.11       11.59      1.46 o 
   0   6  10       38.29       33.93      1.85 o 
   1   6  10       16.02       14.24      1.44 o 
   2   6  10        8.54        5.18      2.24 o 
   3   6  10        2.04        2.28      1.67 o 
   4   6  10        6.66        4.31      2.46 o 
  -5   7  10       16.55       15.42      6.44 o 
  -4   7  10        7.51        6.09      2.48 o 
  -3   7  10        2.18        1.93      0.63 o 
  -2   7  10        0.05       -0.36      0.68 o 
  -1   7  10        2.60        2.60      0.99 o 
   0   7  10        3.39        6.42      2.26 o 
   1   7  10       19.57       17.86      1.77 o 
   2   7  10        0.59        2.14      1.50 o 
   3   7  10        1.42        3.31      1.41 o 
  -5   8  10        0.02        0.13      2.10 o 
  -4   8  10       36.67       21.65     17.02 o 
  -3   8  10       18.33       14.33      2.81 o 
  -2   8  10        0.20        1.14      0.99 o 
  -1   8  10        0.00        0.24      1.05 o 
   0   8  10        8.96        8.09      1.81 o 
   1   8  10       47.86       52.56      5.74 o 
   2   8  10        1.70        0.58      3.07 o 
   3   8  10        0.42       -0.50      2.19 o 
  -4   9  10        5.03        1.39      2.34 o 
  -3   9  10        1.12        3.89      2.58 o 
  -2   9  10        6.86        5.54      1.24 o 
  -1   9  10        5.92        7.91      2.41 o 
   0   9  10        0.58        1.43      1.57 o 
   1   9  10        3.81        4.74      3.16 o 
  -2  10  10       18.04       22.24      3.65 o 
  -1  10  10        0.54        0.42      1.19 o 
   0  10  10       14.89       19.01      1.88 o 
  -1 -12  11       11.23       10.21      4.59 o 
   0 -12  11        1.72        2.40      3.06 o 
   1 -12  11       36.74       40.12      3.70 o 
   2 -12  11        1.52        7.61      5.20 o 
  -2 -11  11        7.01        7.66      3.71 o 
  -1 -11  11        0.15        1.00      2.75 o 
   0 -11  11        1.36        2.31      2.88 o 
   1 -11  11       31.35       33.95      5.60 o 
   2 -11  11        2.15        5.93      2.19 o 
   3 -11  11        2.00        0.02      2.28 o 
  -3 -10  11        1.90        0.91      2.17 o 
  -2 -10  11       22.33       22.50      3.11 o 
  -1 -10  11        0.06       -0.71      1.81 o 
   0 -10  11        2.79        2.16      1.90 o 
   1 -10  11        2.40        1.30      3.11 o 
   2 -10  11       22.91       21.44      2.70 o 
   3 -10  11        0.89        3.42      2.95 o 
   4 -10  11        1.13        9.83      4.87 o 
  -4  -9  11        1.75        1.35      1.55 o 
  -3  -9  11        0.55        0.60      2.71 o 
  -2  -9  11        2.18        3.21      2.06 o 
  -1  -9  11        3.69        6.58      2.69 o 
   0  -9  11       13.06       13.67      2.36 o 
   1  -9  11       31.45       33.74      3.99 o 
   2  -9  11        1.22        5.03      2.32 o 
   3  -9  11        1.52        3.15      1.49 o 
   4  -9  11        1.07        5.87      2.86 o 
  -5  -8  11       42.34       42.03      5.94 o 
  -4  -8  11        3.63        2.86      1.51 o 
  -3  -8  11        0.73        2.21      2.03 o 
  -2  -8  11        1.34        0.29      2.33 o 
  -1  -8  11        3.69        6.28      1.66 o 
   0  -8  11       19.90       16.62      2.08 o 
   1  -8  11       89.75       98.46      7.96 o 
   2  -8  11      110.63      110.38      4.32 o 
   3  -8  11       12.99       12.17      2.22 o 
   4  -8  11        0.97        0.19      4.61 o 
   5  -8  11        5.96        8.47      2.29 o 
  -5  -7  11       48.31       48.88      7.28 o 
  -4  -7  11       49.61       49.73      2.03 o 
  -3  -7  11       22.57       26.40      2.46 o 
  -2  -7  11       15.48       17.22      2.34 o 
  -1  -7  11        0.24        3.49      1.48 o 
   0  -7  11        0.40        0.63      1.48 o 
   1  -7  11       56.29       57.83      3.16 o 
   2  -7  11       66.77       56.08      2.67 o 
   3  -7  11       12.49       15.94      4.59 o 
   4  -7  11        1.14        1.80      1.92 o 
   5  -7  11       15.15        9.11      3.26 o 
  -5  -6  11        5.67        4.96      1.61 o 
  -4  -6  11        5.96        7.65      1.94 o 
  -3  -6  11        5.08        6.76      1.69 o 
  -2  -6  11       11.27       10.92      2.74 o 
  -1  -6  11       11.32        7.87      2.58 o 
   0  -6  11       14.32       25.33      6.81 o 
   1  -6  11       66.58       56.78      4.07 o 
   2  -6  11       75.72       71.96      3.43 o 
   3  -6  11        1.01        1.66      1.36 o 
   4  -6  11        6.02        7.41      1.71 o 
   5  -6  11        0.01        1.10      4.73 o 
  -6  -5  11        0.29       -1.15      1.68 o 
  -5  -5  11        4.21        6.07      1.36 o 
  -4  -5  11       10.77       10.57      1.73 o 
  -3  -5  11        0.56        1.39      1.61 o 
  -2  -5  11        7.42        7.33      2.52 o 
  -1  -5  11       89.95       84.68      5.99 o 
   0  -5  11       24.66       25.44      2.30 o 
   1  -5  11       82.57       73.36      3.19 o 
   2  -5  11        3.84        4.80      1.39 o 
   3  -5  11        0.08        0.62      1.24 o 
   4  -5  11        2.65        4.60      1.96 o 
   5  -5  11        0.28        0.15      3.89 o 
   6  -5  11        1.84        3.76      1.92 o 
  -6  -4  11        0.03       -0.15      1.28 o 
  -5  -4  11        1.17        1.94      1.07 o 
  -4  -4  11        0.28        0.68      1.17 o 
  -3  -4  11        0.27       -0.14      0.94 o 
  -2  -4  11        5.39        9.60      1.79 o 
  -1  -4  11        0.26       -1.48      1.48 o 
   0  -4  11        4.58        2.55      1.24 o 
   1  -4  11        1.87        1.89      1.43 o 
   2  -4  11        7.26        3.70      1.67 o 
   3  -4  11       50.59       57.65      5.10 o 
   4  -4  11        1.47        0.44      1.94 o 
   5  -4  11        9.02        7.40      3.44 o 
   6  -4  11       16.55       19.68      5.90 o 
  -6  -3  11        0.08        1.37      1.53 o 
  -5  -3  11        1.22        0.18      2.07 o 
  -4  -3  11        7.70        4.93      1.45 o 
  -3  -3  11       10.44       10.02      1.56 o 
  -2  -3  11       46.22       40.58      2.05 o 
  -1  -3  11        0.22        1.15      1.24 o 
   0  -3  11       84.33       76.11      4.17 o 
   1  -3  11       13.49       12.40      2.53 o 
   2  -3  11       26.36       22.57      1.87 o 
   3  -3  11       63.73       62.78      2.80 o 
   4  -3  11       12.05       16.40      2.46 o 
   5  -3  11       39.91       42.46      3.56 o 
   6  -3  11        8.66        7.51      4.21 o 
  -6  -2  11        1.16        5.42      3.85 o 
  -5  -2  11        8.92        8.10      1.35 o 
  -4  -2  11        1.19        0.14      0.92 o 
  -3  -2  11       71.03       73.54      2.28 o 
  -2  -2  11       21.56       11.98      3.68 o 
  -1  -2  11      113.61      116.41      3.04 o 
   0  -2  11        1.65        1.84      1.87 o 
   1  -2  11       27.54       27.90      3.07 o 
   2  -2  11        0.98        1.34      1.49 o 
   3  -2  11      161.24      172.15      8.73 o 
   4  -2  11       89.72       98.96      6.93 o 
   5  -2  11       41.96       41.36      3.44 o 
   6  -2  11        0.27        0.37      2.13 o 
  -6  -1  11        0.03        1.52      1.23 o 
  -5  -1  11        5.36        5.53      1.26 o 
  -4  -1  11      102.63      107.68      5.71 o 
  -3  -1  11       19.19       23.16      3.75 o 
  -2  -1  11      178.67      178.33      4.02 o 
  -1  -1  11        1.95        2.04      1.26 o 
   0  -1  11        3.48        1.62      1.99 o 
   1  -1  11      114.57      111.84      3.23 o 
   2  -1  11        0.00       -1.46      1.46 o 
   3  -1  11      121.91      119.32      6.09 o 
   4  -1  11        4.31        3.49      1.62 o 
   5  -1  11       46.29       48.89      5.36 o 
   6  -1  11        1.50        1.86      2.32 o 
  -7   0  11        2.99       -1.21      1.59 o 
  -6   0  11        0.93        0.44      1.08 o 
  -5   0  11        0.85       -0.71      1.05 o 
  -4   0  11       57.21       54.69      2.01 o 
  -3   0  11        2.73        3.88      1.64 o 
  -2   0  11       53.70       58.45      1.96 o 
  -1   0  11       45.29       44.37      3.52 o 
   0   0  11      198.20      204.91      4.98 o 
   1   0  11      319.36      333.01      6.27 o 
   2   0  11       16.96       20.77      1.85 o 
   3   0  11       65.63       58.62      2.85 o 
   4   0  11        0.86        1.00      1.86 o 
   5   0  11       42.47       41.55      3.15 o 
  -7   1  11        4.21        4.54      1.71 o 
  -6   1  11        0.82       -0.38      1.59 o 
  -5   1  11        1.72        1.10      0.89 o 
  -4   1  11       31.44       38.94      1.74 o 
  -3   1  11        0.20        0.12      0.78 o 
  -2   1  11       38.55       43.28      1.73 o 
  -1   1  11      104.80      102.65      2.20 o 
   0   1  11      165.58      161.02      2.94 o 
   1   1  11       45.12       45.00      3.82 o 
   2   1  11        0.52        0.27      1.14 o 
   3   1  11       20.77       17.13      3.30 o 
   4   1  11       11.39        7.58      2.35 o 
   5   1  11       31.81       31.32     14.26 o 
  -6   2  11       29.25       29.02      5.40 o 
  -5   2  11       21.27       19.02      2.49 o 
  -4   2  11       33.59       36.99      3.24 o 
  -3   2  11        0.31        1.18      1.09 o 
  -2   2  11        7.49       10.66      1.14 o 
  -1   2  11       24.90       22.28      2.04 o 
   0   2  11       48.81       49.54      1.67 o 
   1   2  11        3.05        3.70      1.11 o 
   2   2  11        8.03       10.57      2.69 o 
   3   2  11        0.41        1.70      1.44 o 
   4   2  11       12.31       14.05      2.72 o 
   5   2  11        2.17        1.26      2.72 o 
  -6   3  11        1.65        2.36      0.84 o 
  -5   3  11       36.29       38.34      2.81 o 
  -4   3  11        3.84        2.84      0.85 o 
  -3   3  11        0.08       -0.01      0.66 o 
  -2   3  11       26.08       27.93      1.68 o 
  -1   3  11      100.46      102.70      2.51 o 
   0   3  11        5.08        3.40      0.93 o 
   1   3  11        4.78        3.98      1.12 o 
   2   3  11        9.07        6.72      3.12 o 
   3   3  11        7.10        8.82      1.43 o 
   4   3  11        5.14        2.73      1.78 o 
   5   3  11        0.28        2.82      1.41 o 
  -6   4  11        1.92        2.53      2.20 o 
  -5   4  11        1.07       -0.24      0.83 o 
  -4   4  11        0.12        1.48      0.77 o 
  -3   4  11        1.11        2.84      0.99 o 
  -2   4  11       88.97       87.27      2.52 o 
  -1   4  11        5.53        7.21      1.13 o 
   0   4  11       83.38       79.86      2.39 o 
   1   4  11       15.57       15.26      3.14 o 
   2   4  11       12.95       12.87      1.47 o 
   3   4  11        6.17        3.53      2.68 o 
   4   4  11        0.29       -1.04      1.73 o 
  -6   5  11        2.04        4.64      4.59 o 
  -5   5  11        0.82        4.87      4.26 o 
  -4   5  11       15.57       11.08      2.65 o 
  -3   5  11       15.79       14.11      1.27 o 
  -2   5  11      124.28      118.33      5.55 o 
  -1   5  11        0.23        0.20      0.92 o 
   0   5  11        1.27        1.20      0.91 o 
   1   5  11       35.59       36.18      2.62 o 
   2   5  11       32.31       31.32      2.20 o 
   3   5  11        0.60       -1.27      1.27 o 
   4   5  11        6.80        6.22      1.69 o 
  -5   6  11        0.03       -2.43      2.43 o 
  -4   6  11        1.68        3.32      3.18 o 
  -3   6  11        4.06        3.13      0.79 o 
  -2   6  11       10.79        8.09      1.25 o 
  -1   6  11       11.71        8.47      1.54 o 
   0   6  11       11.63        9.49      1.38 o 
   1   6  11       86.41       88.50      2.94 o 
   2   6  11       28.31       26.36      3.00 o 
   3   6  11       17.99       14.79      3.03 o 
  -5   7  11       14.83       15.03      6.04 o 
  -4   7  11       14.02       12.60      3.00 o 
  -3   7  11       11.21        9.69      1.20 o 
  -2   7  11        3.38        6.76      2.98 o 
  -1   7  11        0.02       -0.83      0.97 o 
   0   7  11        6.06        8.15      2.46 o 
   1   7  11       31.13       35.23      2.29 o 
   2   7  11        2.69        2.77      1.45 o 
   3   7  11        0.00       -0.71      1.60 o 
  -4   8  11        4.30        0.80      3.89 o 
  -3   8  11        0.03       -0.05      1.97 o 
  -2   8  11        9.56        5.84      1.84 o 
  -1   8  11        0.02        1.87      3.09 o 
   0   8  11        5.94        4.52      1.56 o 
   1   8  11        5.95        3.44      1.53 o 
   2   8  11        2.09        5.09      1.66 o 
  -3   9  11        0.17        4.50      4.45 o 
  -2   9  11        0.00       -0.37      2.06 o 
  -1   9  11        0.00       -0.41      1.47 o 
   0   9  11        0.31        0.64      2.81 o 
  -1 -11  12        0.09       -0.03      1.57 o 
   0 -11  12        0.31        1.83      1.85 o 
   1 -11  12        5.76        9.36      3.30 o 
   2 -11  12       12.36       10.40      2.65 o 
  -3 -10  12        8.85        8.36      2.41 o 
  -2 -10  12       19.97       19.59      3.25 o 
  -1 -10  12       14.22       14.36      2.88 o 
   0 -10  12        0.88       -1.69      1.69 o 
   1 -10  12       34.55       43.88      2.96 o 
   2 -10  12       28.32       27.23      6.44 o 
   3 -10  12       36.49       38.62      2.88 o 
  -3  -9  12        7.87       12.84      3.70 o 
  -2  -9  12       35.44       36.76      2.98 o 
  -1  -9  12        4.52        5.34      2.60 o 
   0  -9  12        0.39        1.23      2.53 o 
   1  -9  12        0.75        0.58      1.44 o 
   2  -9  12        9.98       15.04      2.58 o 
   3  -9  12        0.84        0.74      1.84 o 
   4  -9  12       24.25       26.69      3.16 o 
  -4  -8  12       80.13       83.33      3.50 o 
  -3  -8  12        1.40        1.04      2.80 o 
  -2  -8  12        8.37       11.12      2.09 o 
  -1  -8  12        0.12        0.87      3.09 o 
   0  -8  12       13.21       10.93      2.29 o 
   1  -8  12        2.48        4.17      1.62 o 
   2  -8  12       11.66       11.08      1.90 o 
   3  -8  12        0.52        3.66      2.06 o 
   4  -8  12        5.20       17.95      3.80 o 
  -5  -7  12       24.60       22.83      4.06 o 
  -4  -7  12        1.31       -0.10      1.07 o 
  -3  -7  12        1.13        1.41      1.91 o 
  -2  -7  12       27.02       15.54      4.14 o 
  -1  -7  12        2.94        0.86      2.20 o 
   0  -7  12       15.97       15.50      1.92 o 
   1  -7  12        1.68        0.26      2.15 o 
   2  -7  12        0.03       -1.46      1.46 o 
   3  -7  12        7.50        5.60      1.92 o 
   4  -7  12        0.08        0.00      1.67 o 
   5  -7  12        1.20        2.45      2.17 o 
  -5  -6  12        2.17        4.84      2.30 o 
  -4  -6  12       47.07       54.11      2.83 o 
  -3  -6  12       20.47       21.22      2.76 o 
  -2  -6  12      108.15      111.18      3.94 o 
  -1  -6  12       40.61       44.19      2.76 o 
   0  -6  12       78.94       59.06      3.34 o 
   1  -6  12        4.14        4.93      1.83 o 
   2  -6  12        0.86        1.06      1.32 o 
   3  -6  12        9.01        7.35      2.43 o 
   4  -6  12       35.31       43.70      3.45 o 
   5  -6  12        4.89        5.24      1.94 o 
  -5  -5  12        5.25        7.27      1.69 o 
  -4  -5  12        0.43       -0.20      1.56 o 
  -3  -5  12       30.04       30.77      2.37 o 
  -2  -5  12       61.35       57.64      2.80 o 
  -1  -5  12       18.27       10.60      2.93 o 
   0  -5  12       25.92       18.45      1.85 o 
   1  -5  12        0.69        1.59      2.23 o 
   2  -5  12        9.14        8.65      1.99 o 
   3  -5  12        4.07        6.02      2.15 o 
   4  -5  12       47.08       47.55      9.39 o 
   5  -5  12        4.93        7.00      2.53 o 
  -6  -4  12        3.22        6.37      3.92 o 
  -5  -4  12        7.08        9.78      1.54 o 
  -4  -4  12        2.17        2.65      1.58 o 
  -3  -4  12        9.15       12.87      1.51 o 
  -2  -4  12       94.39       92.43      3.81 o 
  -1  -4  12        4.46        2.95      1.34 o 
   0  -4  12        4.95        1.03      1.50 o 
   1  -4  12        4.40        4.54      2.48 o 
   2  -4  12        3.08        2.53      1.85 o 
   3  -4  12       25.73       28.19      3.84 o 
   4  -4  12       42.40       43.47      3.07 o 
   5  -4  12        3.24        2.53      2.41 o 
  -6  -3  12        4.74       10.28      1.93 o 
  -5  -3  12        0.33        4.50      2.35 o 
  -4  -3  12        6.07        5.14      1.59 o 
  -3  -3  12        4.48        4.19      1.48 o 
  -2  -3  12       84.20       70.48      3.37 o 
  -1  -3  12       24.07       19.77      1.80 o 
   0  -3  12       43.19       40.79      7.07 o 
   1  -3  12       82.30       87.19      4.00 o 
   2  -3  12       33.39       31.68      3.72 o 
   3  -3  12        4.96        6.04      2.03 o 
   4  -3  12        0.07        1.17      1.56 o 
   5  -3  12       11.92       10.70      2.68 o 
  -6  -2  12        1.05        0.95      1.56 o 
  -5  -2  12        0.00       -0.36      1.00 o 
  -4  -2  12        0.02        1.52      1.38 o 
  -3  -2  12       33.42       38.00      1.75 o 
  -2  -2  12       62.21       65.62      2.72 o 
  -1  -2  12        3.71        2.79      1.54 o 
   0  -2  12       98.19       95.21      3.73 o 
   1  -2  12       27.92       34.99      4.64 o 
   2  -2  12       20.69       22.06      3.61 o 
   3  -2  12       22.57       28.44      3.93 o 
   4  -2  12       26.91       25.86      3.07 o 
   5  -2  12        5.66        3.65      1.97 o 
  -6  -1  12        0.22        1.57      2.94 o 
  -5  -1  12        3.41        3.13      1.16 o 
  -4  -1  12        7.53        6.47      1.34 o 
  -3  -1  12      110.13      109.75      2.94 o 
  -2  -1  12       80.66       77.22      2.86 o 
  -1  -1  12       15.69       14.67      2.61 o 
   0  -1  12      206.78      191.95      4.38 o 
   1  -1  12        0.00        0.59      1.43 o 
   2  -1  12       50.54       48.82      4.31 o 
   3  -1  12       18.11       20.79      4.75 o 
   4  -1  12       14.34       18.79      2.87 o 
   5  -1  12        6.85        8.44      2.72 o 
  -6   0  12        0.75       -0.21      1.42 o 
  -5   0  12        5.03        7.18      1.60 o 
  -4   0  12        0.03        1.49      1.34 o 
  -3   0  12       75.73       75.61      2.37 o 
  -2   0  12      141.57      132.15      3.80 o 
  -1   0  12       13.78       14.82      1.48 o 
   0   0  12       13.73       13.76      1.66 o 
   1   0  12       34.25       34.52      3.54 o 
   2   0  12      197.55      199.35      5.95 o 
   3   0  12        3.97        6.33      2.93 o 
   4   0  12       14.12       15.78      4.99 o 
   5   0  12        1.54        3.87      2.55 o 
  -6   1  12       15.87       18.37      1.72 o 
  -5   1  12       10.82       11.63      2.15 o 
  -4   1  12        0.46       -0.27      0.95 o 
  -3   1  12       21.96       26.51      1.64 o 
  -2   1  12       29.81       34.71      1.79 o 
  -1   1  12        4.22        5.55      1.19 o 
   0   1  12        5.29        4.70      1.22 o 
   1   1  12      212.57      209.26      5.78 o 
   2   1  12       96.66       99.64      3.57 o 
   3   1  12        4.34        0.59      1.44 o 
   4   1  12        0.10        0.15      2.63 o 
   5   1  12       11.99       18.10      3.93 o 
  -6   2  12       29.53       25.75      3.38 o 
  -5   2  12       42.56       41.79      2.30 o 
  -4   2  12       38.22       40.13      1.86 o 
  -3   2  12       13.56       12.81      1.17 o 
  -2   2  12       22.99       33.21      5.70 o 
  -1   2  12        4.99        3.89      1.13 o 
   0   2  12        0.00       -0.93      0.93 o 
   1   2  12       12.82       13.60      1.76 o 
   2   2  12        2.14        0.66      1.03 o 
   3   2  12        8.57        5.95      2.22 o 
   4   2  12        0.57        0.17      1.64 o 
   5   2  12       11.87       17.28      4.12 o 
  -6   3  12       10.53        8.34      2.60 o 
  -5   3  12        0.02       -1.37      1.37 o 
  -4   3  12       39.93       41.28      3.90 o 
  -3   3  12       14.37       14.26      1.36 o 
  -2   3  12        2.37        1.67      1.04 o 
  -1   3  12        2.31        3.35      0.99 o 
   0   3  12        8.67        7.97      1.17 o 
   1   3  12       21.12       14.89      1.58 o 
   2   3  12       45.85       42.76      3.34 o 
   3   3  12        7.04        5.62      1.63 o 
   4   3  12        0.01        1.69      1.57 o 
  -6   4  12        4.61        6.23      2.67 o 
  -5   4  12       15.97       14.59      3.72 o 
  -4   4  12        0.00        0.81      1.43 o 
  -3   4  12       28.51       27.73      5.28 o 
  -2   4  12        1.31        2.11      1.17 o 
  -1   4  12       53.90       50.74      2.49 o 
   0   4  12       18.02       14.82      4.51 o 
   1   4  12       18.84       20.07      2.53 o 
   2   4  12       24.98       21.49      2.28 o 
   3   4  12       14.39       13.41      1.73 o 
   4   4  12        0.36        0.45      2.27 o 
  -5   5  12        6.12        8.99      3.09 o 
  -4   5  12        5.56        4.15      1.40 o 
  -3   5  12        0.20        0.25      0.87 o 
  -2   5  12       48.51       43.10      2.12 o 
  -1   5  12      113.67      108.22      2.87 o 
   0   5  12       16.93       18.56      1.68 o 
   1   5  12       37.76       37.52      3.15 o 
   2   5  12       57.07       53.56      2.56 o 
   3   5  12        0.14       -0.28      1.48 o 
  -5   6  12        0.04        0.56      2.25 o 
  -4   6  12        1.80        0.47      2.29 o 
  -3   6  12        0.22        2.47      1.32 o 
  -2   6  12        5.53        6.42      1.54 o 
  -1   6  12        1.90        0.71      1.25 o 
   0   6  12        2.88        0.74      1.13 o 
   1   6  12       24.32       22.09      2.01 o 
   2   6  12        0.01       -0.22      1.65 o 
   3   6  12        3.20        3.00      3.51 o 
  -4   7  12        8.16        5.34      4.64 o 
  -3   7  12        3.33        7.81      1.43 o 
  -2   7  12        0.16       -0.32      0.98 o 
  -1   7  12        1.78        0.91      1.29 o 
   0   7  12        3.96        2.59      1.19 o 
   1   7  12        7.76        9.88      2.19 o 
   2   7  12       19.98       18.40      2.97 o 
  -3   8  12       16.34        5.71      4.64 o 
  -2   8  12        0.02        0.99      1.30 o 
  -1   8  12        0.24       -0.72      2.28 o 
   0   8  12        3.00       -1.07      4.68 o 
  -2 -10  13       18.17       17.20      2.80 o 
  -1 -10  13        0.00        0.96      1.79 o 
   0 -10  13       11.74        9.83      2.27 o 
   1 -10  13        0.08        0.21      1.57 o 
   2 -10  13       14.82       17.17      2.53 o 
  -3  -9  13       13.77       17.54      4.35 o 
  -2  -9  13        0.38        1.89      2.28 o 
  -1  -9  13        0.77        2.14      2.16 o 
   0  -9  13        2.27        0.87      1.64 o 
   1  -9  13        2.84        3.94      2.22 o 
   2  -9  13       13.91       21.32      5.95 o 
   3  -9  13        0.83        2.88      3.18 o 
  -3  -8  13       61.75       73.82      4.15 o 
  -2  -8  13        1.28        6.04      2.07 o 
  -1  -8  13        0.06       -0.95      1.57 o 
   0  -8  13       14.81       12.35      3.53 o 
   1  -8  13       19.44       13.71      2.14 o 
   2  -8  13        0.14        0.54      1.52 o 
   3  -8  13        2.63       -0.01      1.78 o 
   4  -8  13        0.19       10.98      3.82 o 
  -4  -7  13       20.38       20.69      2.12 o 
  -3  -7  13        3.69        5.31      1.99 o 
  -2  -7  13       10.52       11.24      2.12 o 
  -1  -7  13        1.65        2.56      1.96 o 
   0  -7  13       45.02       50.49      3.57 o 
   1  -7  13       24.19       17.43      2.59 o 
   2  -7  13        1.97        3.29      1.67 o 
   3  -7  13       12.29       10.19      2.54 o 
   4  -7  13        0.80       -0.85      2.65 o 
  -5  -6  13        0.79        0.44      1.94 o 
  -4  -6  13       18.78       17.27      1.96 o 
  -3  -6  13       17.56       20.21      2.94 o 
  -2  -6  13       16.33       14.70      3.54 o 
  -1  -6  13        2.27        4.94      1.99 o 
   0  -6  13       79.77       82.49      3.46 o 
   1  -6  13       22.88       14.27      3.41 o 
   2  -6  13        6.77        8.41      2.23 o 
   3  -6  13       12.25       11.59      2.51 o 
   4  -6  13        2.54        6.73      2.50 o 
  -5  -5  13        1.58        0.35      1.60 o 
  -4  -5  13        5.84        4.52      1.63 o 
  -3  -5  13        1.24       -0.36      1.32 o 
  -2  -5  13       37.03       38.29      2.57 o 
  -1  -5  13        0.37        3.82      1.89 o 
   0  -5  13        0.32       -1.46      1.75 o 
   1  -5  13        0.21        2.77      1.56 o 
   2  -5  13        3.86        4.09      2.78 o 
   3  -5  13       33.43       28.19      5.06 o 
   4  -5  13        2.89        3.10      1.80 o 
   5  -5  13        1.29        5.11      2.67 o 
  -5  -4  13        0.14        1.56      4.18 o 
  -4  -4  13        5.31        3.48      1.41 o 
  -3  -4  13        2.64        5.50      1.50 o 
  -2  -4  13        3.63        0.68      2.22 o 
  -1  -4  13        2.49        4.28      1.99 o 
   0  -4  13        0.65        2.91      1.57 o 
   1  -4  13       29.94       28.08      2.81 o 
   2  -4  13        2.97        3.72      1.62 o 
   3  -4  13       33.27       31.74      2.62 o 
   4  -4  13       12.62       12.87      2.27 o 
   5  -4  13        0.15        4.10      2.54 o 
  -5  -3  13        4.06        4.65      1.45 o 
  -4  -3  13       18.38       21.48      1.95 o 
  -3  -3  13        1.06        1.25      1.23 o 
  -2  -3  13        1.18        1.62      1.36 o 
  -1  -3  13        0.93       -0.02      1.80 o 
   0  -3  13        8.94       11.89      2.17 o 
   1  -3  13       65.70       65.04      2.96 o 
   2  -3  13        8.05       12.19      3.77 o 
   3  -3  13        3.37        3.42      2.11 o 
   4  -3  13        0.93        2.01      2.12 o 
   5  -3  13        9.21        8.06      2.81 o 
  -6  -2  13        1.10        5.88      3.51 o 
  -5  -2  13        0.01        1.56      1.70 o 
  -4  -2  13       14.73       16.29      1.56 o 
  -3  -2  13       36.01       30.30      2.58 o 
  -2  -2  13        0.16        0.41      1.00 o 
  -1  -2  13        0.44        1.02      3.09 o 
   0  -2  13       29.16       28.38      2.64 o 
   1  -2  13       87.14       91.82      4.11 o 
   2  -2  13        0.37        0.95      3.56 o 
   3  -2  13        8.64        7.32      1.92 o 
   4  -2  13        4.24        3.41      2.32 o 
   5  -2  13        3.86        3.07      2.09 o 
  -6  -1  13        1.22        3.19      1.75 o 
  -5  -1  13        3.14        1.94      3.06 o 
  -4  -1  13       87.07       89.63      4.30 o 
  -3  -1  13       71.91       74.10      3.17 o 
  -2  -1  13      228.04      220.81      4.65 o 
  -1  -1  13       80.89       76.84      3.00 o 
   0  -1  13        7.64        5.47      1.86 o 
   1  -1  13       72.47       73.87      5.60 o 
   2  -1  13       18.51       17.45      2.53 o 
   3  -1  13       49.09       56.04      5.15 o 
   4  -1  13        0.35        1.16      2.04 o 
   5  -1  13        0.08        2.67      3.53 o 
  -6   0  13        0.06        1.95      1.46 o 
  -5   0  13        4.21        4.36      2.08 o 
  -4   0  13       71.98       74.52      2.90 o 
  -3   0  13        3.00        5.70      1.74 o 
  -2   0  13      182.74      185.63      4.69 o 
  -1   0  13       30.81       28.88      5.63 o 
   0   0  13        1.47        1.78      1.61 o 
   1   0  13       15.04       15.63      1.92 o 
   2   0  13       21.53       33.30      7.61 o 
   3   0  13        5.88        6.23      2.41 o 
   4   0  13       22.76       19.40      3.21 o 
  -6   1  13        2.16        2.74      1.54 o 
  -5   1  13        5.91        4.10      1.43 o 
  -4   1  13       63.15       63.76      4.20 o 
  -3   1  13        1.54        1.60      1.41 o 
  -2   1  13        0.40       -0.39      1.06 o 
  -1   1  13        4.89        3.51      1.27 o 
   0   1  13        8.78        7.46      1.29 o 
   1   1  13       20.54       13.61      4.75 o 
   2   1  13       49.58       54.16      3.68 o 
   3   1  13       14.51       17.47      2.94 o 
   4   1  13        9.65       12.84      3.09 o 
  -5   2  13        5.46        4.88      1.33 o 
  -4   2  13      132.03      147.46      3.73 o 
  -3   2  13        4.38        7.83      1.18 o 
  -2   2  13        0.19        0.51      0.94 o 
  -1   2  13        0.15        0.37      1.10 o 
   0   2  13        3.38        3.78      1.28 o 
   1   2  13       19.85       18.04      2.16 o 
   2   2  13        9.74       10.80      1.53 o 
   3   2  13        1.79        2.73      1.34 o 
   4   2  13        0.38        0.73      1.92 o 
  -5   3  13       16.98       14.49      1.71 o 
  -4   3  13       59.02       66.03      2.60 o 
  -3   3  13        0.69        0.66      0.91 o 
  -2   3  13        3.49        3.82      1.26 o 
  -1   3  13        1.96        2.03      1.28 o 
   0   3  13        7.74        8.14      1.67 o 
   1   3  13        0.02        0.63      1.78 o 
   2   3  13        0.06       -1.00      1.40 o 
   3   3  13        0.89        0.03      1.15 o 
  -5   4  13       11.80        3.84      2.37 o 
  -4   4  13        1.58        2.04      1.28 o 
  -3   4  13        1.14        2.79      1.71 o 
  -2   4  13        0.73        0.87      1.23 o 
  -1   4  13        0.15       -0.50      1.09 o 
   0   4  13       53.20       46.60      3.52 o 
   1   4  13       10.70       12.84      4.62 o 
   2   4  13        0.70        0.31      1.22 o 
   3   4  13       10.30        8.67      2.13 o 
  -4   5  13        1.16        0.34      1.31 o 
  -3   5  13        6.02        6.78      2.30 o 
  -2   5  13        2.59        1.50      1.09 o 
  -1   5  13        1.55        1.08      1.21 o 
   0   5  13      109.34      112.18      3.11 o 
   1   5  13        5.46        8.83      2.00 o 
   2   5  13        0.03        3.19      2.12 o 
  -4   6  13       10.57       13.77      3.61 o 
  -3   6  13        2.75        5.77      2.28 o 
  -2   6  13       11.50        5.40      1.70 o 
  -1   6  13        4.16        5.09      1.64 o 
   0   6  13       25.88       26.06      1.89 o 
   1   6  13        2.72        2.50      1.81 o 
   2   6  13       10.59       11.36      3.40 o 
  -3   7  13       20.31       23.18      6.74 o 
  -2   7  13       15.67       15.04      2.16 o 
  -1   7  13        0.88        3.48      2.10 o 
   0   7  13        4.09        1.53      1.41 o 
   0 -10  14       10.43        9.19      2.90 o 
  -2  -9  14       13.23       13.96      4.52 o 
  -1  -9  14        0.07       -0.09      2.01 o 
   0  -9  14        8.52        7.64      2.71 o 
   1  -9  14        1.92        0.17      1.64 o 
   2  -9  14        6.16        5.11      2.58 o 
  -3  -8  14        2.92        3.00      2.14 o 
  -2  -8  14        5.87        6.32      2.22 o 
  -1  -8  14        6.07        8.07      2.66 o 
   0  -8  14        1.70        1.72      2.13 o 
   1  -8  14       40.98       45.98      3.18 o 
   2  -8  14        5.38        6.22      2.04 o 
   3  -8  14        3.98       11.85      9.34 o 
  -3  -7  14        8.50        5.18      2.61 o 
  -2  -7  14        4.33        3.62      3.25 o 
  -1  -7  14        1.82        4.86      4.87 o 
   0  -7  14        4.46        4.12      2.22 o 
   1  -7  14       11.66        9.20      3.56 o 
   2  -7  14        6.27        7.38      2.49 o 
   3  -7  14        2.04        0.54      2.85 o 
  -4  -6  14       13.89       14.16      3.16 o 
  -3  -6  14       43.51       46.86      3.43 o 
  -2  -6  14       20.42       12.24      3.25 o 
  -1  -6  14       37.46       37.55      3.48 o 
   0  -6  14       12.06       14.14      2.66 o 
   1  -6  14        6.60        8.92      2.46 o 
   2  -6  14        9.73        8.61      3.41 o 
   3  -6  14       10.10       12.03      2.32 o 
   4  -6  14        0.69        3.61      2.47 o 
  -4  -5  14       35.19       41.92      4.69 o 
  -3  -5  14        1.34       -0.31      1.51 o 
  -2  -5  14        7.79        4.61      1.79 o 
  -1  -5  14       13.26       12.08      2.46 o 
   0  -5  14        0.02        0.86      1.47 o 
   1  -5  14        0.78        2.27      2.03 o 
   2  -5  14       35.53       35.01      4.17 o 
   3  -5  14        5.35        7.59      2.57 o 
   4  -5  14        1.19        2.28      1.92 o 
  -5  -4  14        0.54        3.20      1.62 o 
  -4  -4  14        8.53        6.24      1.98 o 
  -3  -4  14        1.59        1.62      1.43 o 
  -2  -4  14        0.76        2.22      1.57 o 
  -1  -4  14        5.94        6.63      2.13 o 
   0  -4  14        0.47       -1.87      1.87 o 
   1  -4  14        1.27       -0.64      1.83 o 
   2  -4  14       12.14       11.02      3.65 o 
   3  -4  14        5.50        6.63      2.05 o 
   4  -4  14        1.09        1.34      3.61 o 
  -5  -3  14        4.02        0.22      2.31 o 
  -4  -3  14        0.91        5.06      1.61 o 
  -3  -3  14        1.19        0.57      1.28 o 
  -2  -3  14        1.98        2.00      1.27 o 
  -1  -3  14        3.26        5.59      1.83 o 
   0  -3  14        1.67        1.78      1.52 o 
   1  -3  14       23.31       27.38      3.01 o 
   2  -3  14        0.15       -0.55      3.44 o 
   3  -3  14        0.23       -0.80      2.79 o 
   4  -3  14        1.27        1.35      1.90 o 
  -5  -2  14        0.00        4.91      1.89 o 
  -4  -2  14       19.89       21.61      3.37 o 
  -3  -2  14        6.78        7.11      3.41 o 
  -2  -2  14       26.47       23.60      2.97 o 
  -1  -2  14       25.33       22.42      2.70 o 
   0  -2  14        3.21        4.27      2.13 o 
   1  -2  14       18.22       22.21      2.82 o 
   2  -2  14        0.26        1.98      2.03 o 
   3  -2  14        0.11        1.07      1.71 o 
   4  -2  14        2.42        0.49      2.28 o 
  -5  -1  14        2.01        6.19      2.52 o 
  -4  -1  14       29.92       26.80      3.45 o 
  -3  -1  14       44.88       43.11      7.09 o 
  -2  -1  14        1.36        2.88      1.66 o 
  -1  -1  14      237.27      243.02      6.17 o 
   0  -1  14       79.60       81.72      8.48 o 
   1  -1  14        1.19        1.16      1.49 o 
   2  -1  14        0.69        0.10      1.82 o 
   3  -1  14       14.88       16.91      2.52 o 
   4  -1  14        1.75       -0.19      2.14 o 
  -5   0  14        1.05        5.45      2.24 o 
  -4   0  14       17.24       17.10      3.59 o 
  -3   0  14       13.79       10.49      1.45 o 
  -2   0  14        8.41        6.07      1.48 o 
  -1   0  14       49.54       52.66      7.59 o 
   0   0  14       35.23       35.28      2.04 o 
   1   0  14       27.13       23.22      2.80 o 
   2   0  14        6.23        3.84      2.15 o 
   3   0  14       33.13       19.41      8.66 o 
   4   0  14        0.16        2.62      3.23 o 
  -5   1  14        1.84        0.60      1.32 o 
  -4   1  14       11.07        9.70      1.57 o 
  -3   1  14        8.32       10.02      1.86 o 
  -2   1  14        1.46        3.33      1.36 o 
  -1   1  14       23.32       25.39      2.01 o 
   0   1  14        0.68       -0.06      1.36 o 
   1   1  14       90.76       95.94      4.74 o 
   2   1  14       60.10       60.85      3.47 o 
   3   1  14       39.65       47.40      3.47 o 
  -5   2  14        0.70        1.49      1.61 o 
  -4   2  14        4.36        6.99      3.11 o 
  -3   2  14       24.05       26.76      1.99 o 
  -2   2  14        2.84        2.79      1.35 o 
  -1   2  14        4.17        4.53      1.69 o 
   0   2  14       18.91       24.12      3.17 o 
   1   2  14       28.01       29.94      3.77 o 
   2   2  14       24.14       21.34      2.83 o 
   3   2  14        2.73        2.08      1.44 o 
  -4   3  14        0.02        0.63      1.23 o 
  -3   3  14        4.51        6.67      1.55 o 
  -2   3  14        2.12       -0.02      1.24 o 
  -1   3  14        8.12       10.81      1.65 o 
   0   3  14        0.01       -0.12      1.87 o 
   1   3  14        0.12        0.57      1.18 o 
   2   3  14        2.58        2.55      1.38 o 
   3   3  14        0.10        0.03      1.39 o 
  -4   4  14       15.22       14.95      4.11 o 
  -3   4  14        7.19        5.97      1.36 o 
  -2   4  14        2.11       -1.00      1.41 o 
  -1   4  14       17.63       16.92      2.34 o 
   0   4  14        0.74        4.38      2.80 o 
   1   4  14        1.61        3.68      1.56 o 
   2   4  14        0.16        1.93      1.90 o 
  -3   5  14        0.35        1.46      1.59 o 
  -2   5  14        1.24        3.35      1.58 o 
  -1   5  14        0.25       -0.50      1.21 o 
   0   5  14        1.33        0.27      1.30 o 
   1   5  14        0.88        4.34      4.04 o 
  -2   6  14        0.40        1.10      1.13 o 
  -1   6  14        1.61        2.86      1.71 o 
   0   6  14        0.25        5.78      2.04 o 
  -1  -8  15        5.23        5.65      3.71 o 
   0  -8  15        7.52       10.96      3.02 o 
   1  -8  15        2.48        2.06      2.53 o 
  -2  -7  15        1.75        1.55      2.32 o 
  -1  -7  15       11.62        5.87      2.57 o 
   0  -7  15        3.20        4.64      2.47 o 
   1  -7  15        3.13        2.84      2.39 o 
   2  -7  15       11.98        9.00      3.93 o 
  -3  -6  15       10.99       22.37      6.38 o 
  -2  -6  15        1.01        1.11      2.69 o 
  -1  -6  15       17.93       13.19      2.40 o 
   0  -6  15        0.13       -0.44      1.62 o 
   1  -6  15        0.00       -0.62      2.20 o 
   2  -6  15        1.32        2.13      2.29 o 
   3  -6  15        9.31       12.83      2.56 o 
  -3  -5  15        0.17       -0.09      1.56 o 
  -2  -5  15        2.13        3.00      2.25 o 
  -1  -5  15        1.06       -3.06      3.06 o 
   0  -5  15        3.04        4.46      2.40 o 
   1  -5  15        1.33        0.45      1.62 o 
   2  -5  15        0.66        1.78      2.48 o 
   3  -5  15        3.54        5.93      2.23 o 
  -4  -4  15        5.14        1.13      1.54 o 
  -3  -4  15        0.29        1.73      3.28 o 
  -2  -4  15       11.70       12.07      4.20 o 
  -1  -4  15        6.96        9.20      2.02 o 
   0  -4  15        3.19        2.74      2.15 o 
   1  -4  15        8.25       14.63      2.85 o 
   2  -4  15        0.09        3.16      1.92 o 
   3  -4  15        6.50        5.16      2.63 o 
  -4  -3  15        2.34        1.61      1.60 o 
  -3  -3  15        7.10        7.02      1.85 o 
  -2  -3  15        1.91        1.82      1.57 o 
  -1  -3  15       21.24       26.85      3.93 o 
   0  -3  15        3.14        5.59      1.87 o 
   1  -3  15       18.90       19.76      2.48 o 
   2  -3  15        3.54        2.83      2.30 o 
   3  -3  15       47.40       50.44      3.69 o 
  -4  -2  15        0.86        6.02      3.42 o 
  -3  -2  15        2.23        4.86      1.48 o 
  -2  -2  15        2.77        2.26      1.51 o 
  -1  -2  15       27.51       30.29      3.47 o 
   0  -2  15        0.74        0.57      1.82 o 
   1  -2  15        1.27        1.03      1.62 o 
   2  -2  15       12.91       15.21      2.47 o 
   3  -2  15       37.75       32.19      4.03 o 
  -4  -1  15        0.73       -0.25      1.38 o 
  -3  -1  15       18.08       15.41      3.62 o 
  -2  -1  15        4.49        4.01      1.41 o 
  -1  -1  15        3.42        5.27      1.49 o 
   0  -1  15        0.58        1.22      1.56 o 
   1  -1  15        3.12        4.72      3.15 o 
   2  -1  15        4.02        3.12      2.31 o 
   3  -1  15        0.41        1.26      3.07 o 
  -4   0  15        0.28        3.79      2.56 o 
  -3   0  15        0.32        2.78      1.37 o 
  -2   0  15        1.84        1.96      1.44 o 
  -1   0  15        1.43        1.57      1.46 o 
   0   0  15        3.77        2.35      1.34 o 
   1   0  15        0.08       -0.17      1.50 o 
   2   0  15        0.27        0.49      2.14 o 
   3   0  15        5.16        9.15      3.01 o 
  -4   1  15        0.64        0.25      2.02 o 
  -3   1  15        0.48        2.13      1.63 o 
  -2   1  15       12.27       19.44      2.32 o 
  -1   1  15       10.45       13.49      3.37 o 
   0   1  15        0.68        1.10      1.67 o 
   1   1  15       21.42       22.96      2.33 o 
   2   1  15       40.04       35.38      2.78 o 
   3   1  15        0.10       -0.03      1.52 o 
  -4   2  15        3.72        7.01      1.67 o 
  -3   2  15        3.51        8.90      1.75 o 
  -2   2  15        1.30        5.40      3.42 o 
  -1   2  15        7.08       10.40      3.18 o 
   0   2  15        3.14        3.06      2.22 o 
   1   2  15       44.30       49.32      2.61 o 
   2   2  15       18.72       17.21      2.73 o 
  -3   3  15        8.27       10.41      2.50 o 
  -2   3  15        2.44        2.94      1.43 o 
  -1   3  15        0.76        5.63      2.08 o 
   0   3  15        2.46        3.94      1.64 o 
   1   3  15       25.21       29.34      2.51 o 
   2   3  15        7.24        6.37      2.02 o 
  -3   4  15       10.00        8.33      2.51 o 
  -2   4  15       22.47       18.89      1.96 o 
  -1   4  15        0.56        0.92      1.48 o 
   0   4  15        1.38        0.74      1.75 o 
   1   4  15        9.80       12.81      3.02 o 
  -1   5  15        6.35        4.70      1.75 o 
  -1  -7  16       18.78       14.05      3.89 o 
   0  -7  16        3.12        4.57      2.71 o 
  -2  -6  16       14.33       15.88      4.57 o 
  -1  -6  16        4.21        8.39      2.91 o 
   0  -6  16       17.85       13.79      2.65 o 
   1  -6  16        2.17        2.31      2.00 o 
  -2  -5  16        3.43        3.61      3.65 o 
  -1  -5  16        0.09       -0.88      2.10 o 
   0  -5  16       53.97       63.12      6.53 o 
   1  -5  16        0.65       -0.63      2.26 o 
   2  -5  16        2.75        3.88      2.51 o 
  -3  -4  16        0.35        2.78      2.77 o 
  -2  -4  16        0.05        0.11      1.57 o 
  -1  -4  16        0.00       -0.70      2.13 o 
   0  -4  16        6.97        7.79      2.22 o 
   1  -4  16       20.27       24.83      3.93 o 
   2  -4  16        0.25       -0.38      2.10 o 
  -3  -3  16        4.86        7.47      2.02 o 
  -2  -3  16        1.41        1.48      1.67 o 
  -1  -3  16        2.05        4.14      2.86 o 
   0  -3  16       14.73       16.69      2.51 o 
   1  -3  16       12.41       12.40      3.56 o 
   2  -3  16        1.13        1.17      1.90 o 
  -3  -2  16        4.74        8.33      2.99 o 
  -2  -2  16        4.94        3.80      2.42 o 
  -1  -2  16        0.78        1.41      1.44 o 
   0  -2  16        0.63        0.78      2.14 o 
   1  -2  16        0.83        0.08      3.02 o 
   2  -2  16        0.04       -0.69      2.15 o 
  -3  -1  16       37.81       36.38      4.45 o 
  -2  -1  16       20.19       16.40      2.58 o 
  -1  -1  16        0.47       -0.64      2.26 o 
   0  -1  16       14.35       13.99      2.26 o 
   1  -1  16        0.08        2.53      2.74 o 
   2  -1  16        0.03       -0.25      2.18 o 
  -3   0  16       40.61       31.90      8.04 o 
  -2   0  16        0.21       -0.58      2.18 o 
  -1   0  16        2.75        3.50      1.74 o 
   0   0  16        0.07        0.47      2.26 o 
   1   0  16        0.89        0.77      1.93 o 
   2   0  16        0.52       -1.40      2.41 o 
  -3   1  16        2.64        4.79      1.95 o 
  -2   1  16        3.45        4.27      1.69 o 
  -1   1  16        5.17        8.24      3.84 o 
   0   1  16        0.11        0.50      1.33 o 
   1   1  16        5.06        7.84      2.07 o 
  -2   2  16        9.49       16.95      1.90 o 
  -1   2  16        7.93        6.25      1.82 o 
   0   2  16        1.64       -0.93      1.40 o 
   1   2  16        3.34        4.25      2.20 o 
  -1   3  16        0.24        3.05      1.50 o 
  -1  -3  17        2.46        2.42      2.39 o 
   0  -3  17        0.01       -0.61      4.43 o 
  -1  -2  17        4.04        3.09      1.74 o 
   0  -2  17        2.27        3.75      2.09 o 
  -1  -1  17        0.61       -0.94      1.76 o 
   0  -1  17        0.24        0.15      1.72 o 
                                                 
